# Supplementary material for: Global population-specific variation in miRNA associated with cancer risk and clinical biomarkers
Source: BMC Med Genomics. 2014 Aug 28;7:53. doi: 10.1186/1755-8794-7-53 (PMC4159108; doi:10.1186/1755-8794-7-53)
Supplement: Additional file 1: Table S1 — All miRNA variants. Table S2. Novel variants within miRNA seed sequences. Table S3. Predicted changes in gene targets of hsa-mi-4640-3p with novel "CT" deletion. Table S4. All PD-miRNA with FST above the 95th percentile between African and non-Africans. Table S5. Significantly enriched targets of HPD-miRNA. Table S6. Significantly enriched genes that were reported in genome-wide association studies. Table S7. GOEAST: genetic functional enrichment of the 2,139 mRNA gene targets. Table S8. MiRNA functional enrichment of the 2,139 mRNA gene targets. Table S9. Allele Frequency for hsa-mir-202 T-allele. T-allele has known effect on miRNA expression and a protective effect on breast cancer mortality [42]. N is the number of chromosomes in each sample group. [file 1755-8794-7-53-S1.xls]

## Sheet: TS1-Masterfile_QC
Table S1: All miRNA Variants.
Location	hairpin_name	varType	reference	alleleSeq	RS_IDs	Fst_Africa_NonAfrica	in_5p	in_3p	in_seed_5p	in_seed_3p
chr1 1104412 1104412	hsa-mir-429	ins	.	GACA	rs183812340	0.010306	0	1	0	0
chr1 5624153 5624154	hsa-mir-4417	snp	G	A	rs57878391	0.00501932	1	0	0	0
chr1 10287823 10287824	hsa-mir-1273d	snp	C	T	rs150712502	0.0533351	0	0	0	0
chr1 12251807 12251808	hsa-mir-4632	snp	T	G	rs653667	0.00917498	0	0	0	0
chr1 17604436 17604437	hsa-mir-3972	snp	C	T	rs72646786	0.0539253	0	0	0	0
chr1 19209758 19209759	hsa-mir-4695	snp	C	T	rs79637190	0	0	1	0	0
chr1 19223638 19223639	hsa-mir-1290	snp	G	A	rs75705742	0.010306	0	0	0	0
chr1 21314828 21314829	hsa-mir-1256	snp	A	G	.	0	0	0	0	0
chr1 23046073 23046073	hsa-mir-4684	ins	.	T	.	NA	0	1	0	0
chr1 23189714 23189715	hsa-mir-4253	snp	G	C	rs111569109	0	0	0	0	0
chr1 25350065 25350066	hsa-mir-4425	snp	C	T	rs144291882	0	0	0	0	0
chr1 32552585 32552586	hsa-mir-5585	snp	C	T	rs183961911	0	0	0	0	0
chr1 33798090 33798091	hsa-mir-3605	snp	A	G	rs113525648	0	0	0	0	0
chr1 35135269 35135270	hsa-mir-552	snp	A	G	rs76067517	0.010306	1	0	0	0
chr1 38554941 38554942	hsa-mir-3659	snp	C	T	rs553122	0.010306	0	1	0	0
chr1 53400624 53400625	hsa-mir-5095	snp	C	T	rs111258468	0.0702688	1	0	0	0
chr1 53405992 53405993	hsa-mir-1273g	del	G	.	.	0.010306	0	0	0	0
chr1 54519799 54519800	hsa-mir-4781	snp	G	A	rs74085143	0.114106	0	1	0	1
chr1 55691383 55691384	hsa-mir-4422	snp	T	C	rs17111728	0	0	0	0	0
chr1 60198943 60198944	hsa-mir-4711	snp	A	G	rs111566161	0.0533351	0	1	0	0
chr1 117637322 117637323	hsa-mir-942	snp	G	T	.	0.0245999	0	1	0	1
chr1 62544469 62544470	hsa-mir-3116-1	snp	C	T	.	0	0	1	0	1
chr1 62544485 62544486	hsa-mir-3116-1	snp	C	T	.	0	0	1	0	0
chr1 62544485 62544486	hsa-mir-3116-2	snp	C	T	.	0	0	1	0	0
chr1 65045573 65045574	hsa-mir-4794	snp	C	T	rs17126710	0.0245999	0	0	0	0
chr1 65523510 65523511	hsa-mir-3671	snp	C	T	rs147004258	0	1	0	0	0
chr1 65523518 65523519	hsa-mir-3671	snp	A	G	rs521188	0	0	0	0	0
chr1 67094170 67094171	hsa-mir-3117	snp	G	A	rs12402181	0.111193	0	1	0	1
chr1 68649257 68649258	hsa-mir-1262	snp	C	T	rs147113488	NA	0	1	0	0
chr1 98510846 98510847	hsa-mir-2682	snp	C	T	rs74904371	0.00501932	0	0	0	0
chr1 117102648 117102649	hsa-mir-548ac	snp	C	T	rs1414273	0.0403066	0	0	0	0
chr1 62544469 62544470	hsa-mir-3116-2	snp	C	T	.	0	0	1	0	1
chr1 117637324 117637325	hsa-mir-942	snp	C	T	rs115372145	0.0245999	0	1	0	1
chr1 147806651 147806652	hsa-mir-5087	snp	A	G	rs2992458	0.126046	0	0	0	0
chr1 147806676 147806677	hsa-mir-5087	snp	C	T	rs2932433	0.126046	0	0	0	0
chr1 150524467 150524468	hsa-mir-4257	snp	G	A	rs74743733	0.0245999	1	0	1	0
chr1 151518283 151518284	hsa-mir-554	snp	T	G	rs79661940	0.010306	0	0	0	0
chr1 154948191 154948192	hsa-mir-4258	snp	T	C	rs139782760	0.00501932	1	0	0	0
chr1 156906029 156906030	hsa-mir-765	snp	G	A	.	0	0	0	0	0
chr1 168344828 168344829	hsa-mir-557	snp	C	T	rs78825966	0.185129	1	0	1	0
chr1 170120574 170120575	hsa-mir-3119-1	snp	T	G	rs58602811	0.0245999	0	0	0	0
chr1 170120574 170120575	hsa-mir-3119-2	snp	T	G	rs58602811	0.0245999	0	0	0	0
chr1 193105683 193105683	hsa-mir-1278	ins	.	TA	.	0	1	0	1	0
chr1 201688731 201688732	hsa-mir-5191	snp	C	T	rs76756293	0	0	0	0	0
chr1 201688732 201688733	hsa-mir-5191	snp	G	A	rs138079376	0.00501932	0	0	0	0
chr1 209796809 209796810	hsa-mir-4260	snp	G	T	rs7544976	0	1	0	0	0
chr1 220373938 220373939	hsa-mir-664	snp	T	C	.	NA	0	1	0	0
chr1 220373942 220373943	hsa-mir-664	snp	C	G	rs113256801	0.0245999	0	1	0	0
chr1 224585957 224585958	hsa-mir-4742	snp	A	C	rs7522956	0.169064	0	0	0	0
chr1 228284990 228284991	hsa-mir-3620	snp	C	T	rs2070960	0.00622825	0	1	0	0
chr1 228285006 228285006	hsa-mir-3620	ins	.	TGGGC	.	0.00472052	0	1	0	0
chr1 233759917 233759918	hsa-mir-4427	snp	T	C	rs701213	0	0	1	0	0
chr1 233759938 233759939	hsa-mir-4427	snp	C	T	rs701214	0	0	0	0	0
chr1 234442256 234442257	hsa-mir-4671	snp	A	T	rs877722	0	0	0	0	0
chr1 235353367 235353368	hsa-mir-4753	snp	G	A	.	0	1	0	0	0
chr1 237634430 237634431	hsa-mir-4428	snp	A	G	rs73108496	0.0389428	0	1	0	1
chr1 241295616 241295617	hsa-mir-3123	snp	G	A	rs78240175	0.0822688	0	0	0	0
chr1 247365287 247365289	hsa-mir-3916	del	GA	.	.	0.140739	0	0	0	0
chr1 249120583 249120584	hsa-mir-3124	snp	C	T	rs12081872	0	1	0	1	0
chr1 249120609 249120610	hsa-mir-3124	snp	A	C	.	NA	0	0	0	0
chr1 249120630 249120631	hsa-mir-3124	snp	C	A	rs115160731	0.0389428	0	1	0	0
chr2 11907607 11907607	hsa-mir-548s	ins	.	T	.	0.00369379	0	0	0	0
chr2 12877501 12877501	hsa-mir-3125	ins	.	A	rs5829384	0.0108774	0	0	0	0
chr2 32860383 32860384	hsa-mir-4765	snp	T	C	.	NA	1	0	0	0
chr2 35696517 35696518	hsa-mir-548ad	snp	C	T	rs147085950	0.00501932	0	0	0	0
chr2 35696518 35696519	hsa-mir-548ad	snp	G	A	rs62143301	0.00584473	0	0	0	0
chr2 35696531 35696532	hsa-mir-548ad	snp	A	G	rs115818870	0.0113745	1	0	0	0
chr2 47604855 47604856	hsa-mir-559	snp	T	C	rs114803590	0.010306	0	0	0	0
chr2 47604865 47604866	hsa-mir-559	snp	C	T	rs58450758	0.00465275	0	0	0	0
chr2 52929679 52929680	hsa-mir-4431	snp	T	C	rs6726779	0.0282469	1	0	0	0
chr2 52929690 52929691	hsa-mir-4431	snp	A	G	rs73931408	0.010306	0	0	0	0
chr2 54076275 54076276	hsa-mir-3682	snp	C	T	rs184679526	0	1	0	1	0
chr2 54076325 54076326	hsa-mir-3682	snp	T	C	rs116380885	0	0	1	0	0
chr2 56210167 56210168	hsa-mir-217	snp	T	C	rs140509279	0	0	0	0	0
chr2 56210206 56210207	hsa-mir-217	snp	A	G	rs150436368	NA	0	0	0	0
chr2 56216089 56216090	hsa-mir-216a	snp	A	T	rs41291179	0.0287957	0	0	0	0
chr2 60614571 60614572	hsa-mir-4432	snp	G	A	rs243080	0.14534	1	0	0	0
chr2 60614576 60614577	hsa-mir-4432	snp	A	G	rs56239160	0.294654	1	0	0	0
chr2 64567915 64567916	hsa-mir-4433	snp	C	G	rs12473206	0.00235218	1	0	0	0
chr2 69330822 69330823	hsa-mir-3126	snp	T	C	.	0.00501932	0	0	0	0
chr2 70480050 70480051	hsa-mir-1285-2	snp	C	A	rs113580833	0	0	0	0	0
chr2 70480061 70480062	hsa-mir-1285-2	snp	C	T	rs111851523	0	0	0	0	0
chr2 86420200 86420201	hsa-mir-4779	snp	G	C	rs77373668	0.0509424	1	0	1	0
chr2 88382085 88382086	hsa-mir-4780	snp	C	T	rs10202149	0.155484	0	0	0	0
chr2 89111930 89111931	hsa-mir-4436a	snp	C	T	.	0.00501932	0	0	0	0
chr2 97464056 97464057	hsa-mir-3127	snp	C	T	rs186329656	NA	0	0	0	0
chr2 103048779 103048780	hsa-mir-4772	snp	C	T	rs62154973	0.0509424	1	0	0	0
chr2 109930075 109930076	hsa-mir-4266	snp	C	T	rs141086750	NA	0	0	0	0
chr2 114478922 114478923	hsa-mir-4782	snp	C	T	rs113469098	0	0	1	0	1
chr2 134884696 134884697	hsa-mir-3679	snp	G	C	rs10175383	0.213967	0	0	0	0
chr2 134884699 134884700	hsa-mir-3679	snp	G	A	rs6430498	0.0544719	0	0	0	0
chr2 176032375 176032376	hsa-mir-933	snp	G	A	rs79402775	0.0520247	0	1	0	1
chr2 176032387 176032388	hsa-mir-933	snp	C	A	.	0.010306	0	1	0	0
chr2 177465774 177465775	hsa-mir-1246	snp	G	A	.	0.00501932	0	0	0	0
chr2 178120680 178120681	hsa-mir-3128	snp	G	T	rs61130794	0.0245999	1	0	1	0
chr2 178120724 178120724	hsa-mir-3128	ins	.	T	.	NA	0	1	0	0
chr2 180725567 180725568	hsa-mir-1258	snp	T	C	rs146754630	0.00436532	0	0	0	0
chr2 189842821 189842822	hsa-mir-1245a	snp	A	T	rs113906492	0	0	0	0	0
chr2 189842821 189842822	hsa-mir-1245b	snp	A	T	rs113906492	0	0	0	0	0
chr2 189997833 189997834	hsa-mir-3129	snp	G	A	rs184647365	0.00842594	0	0	0	0
chr2 207647980 207647981	hsa-mir-3130-1	snp	C	T	rs2241347	0.0720191	1	0	0	0
chr2 207647980 207647981	hsa-mir-3130-2	snp	C	T	rs2241347	0.0720191	1	0	0	0
chr2 207648008 207648009	hsa-mir-3130-1	snp	G	A	rs115772313	0.117056	0	1	0	0
chr2 207648008 207648009	hsa-mir-3130-2	snp	G	A	rs115772313	0.117056	0	1	0	0
chr2 208134113 208134114	hsa-mir-1302-4	snp	A	T	rs116237969	0	0	0	0	0
chr2 208619554 208619555	hsa-mir-4775	snp	G	A	rs138558471	NA	1	0	0	0
chr2 213291050 213291051	hsa-mir-548f-2	snp	T	C	.	0	1	0	1	0
chr2 219923418 219923418	hsa-mir-3131	ins	.	AAG	rs57408770	0.105006	1	0	1	0
chr2 228336863 228336864	hsa-mir-5703	snp	C	A	.	0	0	0	0	0
chr2 233037433 233037451	hsa-mir-562	del	ACCATTTGCACTCCCTGT	.	.	0.028045	0	0	0	0
chr2 239990527 239990528	hsa-mir-4440	snp	G	T	rs149465275	0.00846344	0	1	0	1
chr2 239990548 239990549	hsa-mir-4440	snp	T	C	rs113918053	0	0	0	0	0
chr2 239990553 239990554	hsa-mir-4440	snp	G	A	rs62189534	0.0609593	0	0	0	0
chr2 240227177 240227178	hsa-mir-4269	snp	C	T	rs112544913	0	1	0	0	0
chr2 240882475 240882476	hsa-mir-4786	snp	G	A	rs78832554	0	0	0	0	0
chr2 240882480 240882481	hsa-mir-4786	snp	G	A	rs115063401	0	0	0	0	0
chr3 10436175 10436176	hsa-mir-885	snp	C	T	.	0.010306	0	0	0	0
chr3 15537775 15537776	hsa-mir-4270	snp	A	G	rs79922312	0	0	0	0	0
chr3 19356343 19356344	hsa-mir-4791	snp	T	G	.	0	0	0	0	0
chr3 19356388 19356389	hsa-mir-4791	snp	A	G	rs77021670	0	0	0	0	0
chr3 20179096 20179097	hsa-mir-3135a	snp	C	T	rs6787734	0.239724	0	0	0	0
chr3 20179129 20179130	hsa-mir-3135a	snp	G	A	rs142342924	0.0553125	0	0	0	0
chr3 24562876 24562877	hsa-mir-4792	snp	G	T	rs11714172	0.201906	0	0	0	0
chr3 24562888 24562889	hsa-mir-4792	snp	C	A	.	0	0	0	0	0
chr3 25706414 25706415	hsa-mir-4442	snp	G	C	rs6784191	0.163451	1	0	1	0
chr3 31203206 31203207	hsa-mir-466	snp	T	G	rs148367480	0	0	0	0	0
chr3 31203220 31203221	hsa-mir-466	snp	A	G	rs116476604	0	0	1	0	0
chr3 31203278 31203280	hsa-mir-466	del	CA	.	.	0	0	0	0	0
chr3 44155792 44155793	hsa-mir-138-1	snp	A	C	.	0	0	0	0	0
chr3 48238069 48238070	hsa-mir-4443	snp	G	T	.	0	1	0	0	0
chr3 55886599 55886600	hsa-mir-3938	snp	T	C	.	0	0	0	0	0
chr3 55886607 55886608	hsa-mir-3938	snp	G	A	rs28647346	0	0	0	0	0
chr3 71591155 71591156	hsa-mir-1284	snp	T	G	.	0.00501932	1	0	1	0
chr3 75263681 75263682	hsa-mir-4444-2	snp	A	G	rs142357696	0.0533351	1	0	0	0
chr3 75787451 75787452	hsa-mir-4273	snp	T	C	.	0	1	0	0	0
chr3 75787457 75787458	hsa-mir-4273	snp	G	A	rs76333414	0	1	0	0	0
chr3 85434868 85434869	hsa-mir-5688	snp	T	C	rs17022731	0.111403	0	0	0	0
chr3 85434929 85434930	hsa-mir-5688	snp	A	G	rs193065146	0	1	0	0	0
chr3 85434930 85434931	hsa-mir-5688	snp	G	A	.	0.00501932	1	0	0	0
chr3 103242936 103242937	hsa-mir-548ab	snp	C	T	rs59323834	0.0822688	0	1	0	1
chr3 109321698 109321699	hsa-mir-4445	snp	G	T	rs76069948	0.0113745	1	0	0	0
chr10 115537763 115537766	hsa-mir-4483	del	ACA	.	.	0.010306	0	1	0	1
chr3 111831735 111831736	hsa-mir-567	del	A	.	rs76778672	0	0	0	0	0
chr3 120768490 120768491	hsa-mir-5682	snp	C	T	rs139653170	0.00501932	0	0	0	0
chr3 120768491 120768492	hsa-mir-5682	snp	A	G	rs9877402	0.0423215	0	0	0	0
chr3 123851791 123851792	hsa-mir-5002	snp	C	G	rs80038878	0.010306	0	0	0	0
chr3 124451311 124451312	hsa-mir-544b	snp	T	G	rs10934682	0.0425296	0	1	0	0
chr3 124870375 124870376	hsa-mir-5092	snp	C	G	rs11713052	0.0822688	1	0	0	0
chr12 69666978 69666979	hsa-mir-1279	snp	A	G	.	0.00436532	0	1	0	1
chr3 151283690 151283691	hsa-mir-5186	snp	C	A	rs9842591	0	0	0	0	0
chr3 164059157 164059158	hsa-mir-720	snp	C	T	.	0	1	0	1	0
chr3 175087407 175087408	hsa-mir-4789	snp	C	T	rs78831152	0	0	0	0	0
chr3 183959218 183959219	hsa-mir-1224	snp	T	A	rs148241223	0.00501932	0	0	0	0
chr3 186504531 186504532	hsa-mir-1248	snp	C	T	rs73063489	0	0	0	0	0
chr3 188406635 188406636	hsa-mir-28	snp	C	T	rs78547906	NA	0	1	0	0
chr3 189547734 189547735	hsa-mir-944	snp	T	C	rs75715827	0.0509424	0	1	0	0
chr3 189547777 189547778	hsa-mir-944	snp	C	T	rs77473380	0.00501932	1	0	0	0
chr3 194855247 194855248	hsa-mir-3137	snp	C	T	rs190632554	0.010306	1	0	1	0
chr3 195426304 195426305	hsa-mir-570	snp	T	C	rs9860655	0.0963572	1	0	0	0
chr3 197020786 197020786	hsa-mir-4797	ins	.	A	rs3836429	0.185159	0	0	0	0
chr3 197020816 197020816	hsa-mir-4797	ins	.	A	.	0.010306	0	0	0	0
chr3 197401370 197401371	hsa-mir-922	snp	C	T	rs140463854	NA	0	0	0	0
chr3 197401414 197401415	hsa-mir-922	snp	C	A	rs114814977	0.010306	0	0	0	0
chr4 1988188 1988188	hsa-mir-943	ins	.	CT	rs3034718	0.258878	0	0	0	0
chr4 1988192 1988193	hsa-mir-943	snp	T	C	rs1077020	0.146752	0	0	0	0
chr4 5925053 5925054	hsa-mir-378d-1	snp	G	A	rs28645567	0.140739	0	0	0	0
chr4 7312221 7312222	hsa-mir-4798	snp	C	T	rs114771990	0.0968106	0	0	0	0
chr4 7461768 7461769	hsa-mir-4274	snp	A	G	rs12512664	0.184914	0	1	0	1
chr4 7461827 7461827	hsa-mir-4274	ins	.	CAC	rs35245133	0.135353	1	0	0	0
chr4 8007066 8007067	hsa-mir-95	snp	G	A	.	0.00501932	0	0	0	0
chr4 9557805 9557806	hsa-mir-548i-2	snp	G	A	.	0.00611267	0	0	0	0
chr4 9557819 9557825	hsa-mir-548i-2	del	GGAGAA	.	.	0.0453732	0	0	0	0
chr4 9557850 9557851	hsa-mir-548i-2	snp	A	G	rs140817192	0	0	0	0	0
chr4 13629517 13629518	hsa-mir-5091	snp	G	A	rs150952964	0.010306	1	0	0	0
chr4 13629538 13629538	hsa-mir-5091	ins	.	GCTGGTCGCGGGTTGTGGGGT	.	0	0	0	0	0
chr4 36428005 36428006	hsa-mir-1255b-1	snp	A	G	rs113789096	0.0245999	1	0	0	0
chr4 36428047 36428048	hsa-mir-1255b-1	snp	G	A	rs6841938	0.0150112	0	1	0	0
chr4 39413584 39413585	hsa-mir-5591	snp	T	C	rs76193438	0	0	1	0	0
chr4 40504082 40504083	hsa-mir-4802	snp	T	A	.	0	1	0	0	0
chr4 53578854 53578855	hsa-mir-4449	snp	C	T	.	0	0	0	0	0
chr4 67142619 67142620	hsa-mir-1269a	snp	G	A	rs73239138	0.466297	1	0	0	0
chr4 79741925 79741926	hsa-mir-5096	snp	A	G	.	0	1	0	0	0
chr4 79741965 79741966	hsa-mir-5096	snp	T	C	.	0	0	1	0	0
chr4 86643655 86643656	hsa-mir-4451	snp	C	G	.	0	0	0	0	0
chr4 86643659 86643660	hsa-mir-4451	snp	T	A	.	0	0	0	0	0
chr4 88221708 88221709	hsa-mir-5705	snp	G	A	rs191682972	0	1	0	1	0
chr4 102251500 102251501	hsa-mir-1255a	snp	T	C	rs28664200	0.125975	1	0	0	0
chr4 102251531 102251532	hsa-mir-1255a	snp	C	A	rs192307370	0	0	1	0	1
chr4 110409932 110409933	hsa-mir-576	snp	A	T	rs77639117	0.0164041	0	0	0	0
chr4 113569061 113569062	hsa-mir-367	snp	A	T	.	0	0	0	0	0
chr4 113569206 113569207	hsa-mir-302d	snp	G	T	rs138673224	0	0	1	0	1
chr4 113569543 113569547	hsa-mir-302c	del	ACTT	.	.	NA	1	0	0	0
chr4 115577996 115577997	hsa-mir-577	snp	C	G	rs34115976	0.0415039	0	0	0	0
chr4 148265851 148265852	hsa-mir-548g	snp	T	C	.	0	0	1	0	0
chr4 148703755 148703756	hsa-mir-4799	snp	T	C	.	0	1	0	0	0
chr4 148703769 148703770	hsa-mir-4799	snp	G	A	rs72955519	0.126046	1	0	0	0
chr4 148703784 148703785	hsa-mir-4799	snp	C	G	rs145928453	0	0	0	0	0
chr14 101533073 101533074	hsa-mir-656	snp	C	A	.	0	0	1	0	1
chr4 174189360 174189360	hsa-mir-548t	ins	.	A	rs73872515	0.00501932	0	1	0	1
chr4 185772234 185772246	hsa-mir-3945	del	TATGCCCTCCCC	.	.	0.0509424	0	0	0	0
chr4 185772246 185772247	hsa-mir-3945	snp	G	A	.	0.028045	0	0	0	0
chr4 185772250 185772251	hsa-mir-3945	snp	C	T	.	0.010306	0	0	0	0
chr5 1063050 1063051	hsa-mir-4635	snp	G	A	rs147015531	0	0	0	0	0
chr5 1309433 1309434	hsa-mir-4457	snp	C	T	rs115769169	0	0	1	0	1
chr5 1708901 1708902	hsa-mir-4277	snp	G	A	rs115200817	0.0245999	0	0	0	0
chr5 1708982 1708983	hsa-mir-4277	snp	G	A	rs12523324	0	0	0	0	0
chr5 9053944 9053945	hsa-mir-4636	snp	C	T	rs257095	0	1	0	0	0
chr5 9053974 9053975	hsa-mir-4636	snp	G	C	rs80148111	0.0389428	0	0	0	0
chr5 14826084 14826085	hsa-mir-4637	snp	C	T	rs79965325	0	0	0	0	0
chr5 32394502 32394503	hsa-mir-579	snp	C	T	.	0.010306	0	0	0	0
chr5 36148053 36148054	hsa-mir-580	snp	G	T	rs73080005	NA	0	0	0	0
chr5 36148056 36148057	hsa-mir-580	snp	T	C	rs115089112	0	1	0	1	0
chr5 53371369 53371370	hsa-mir-4459	snp	C	T	rs116006640	0.0822688	1	0	0	0
chr5 53371398 53371399	hsa-mir-4459	snp	C	T	rs73112689	0.0377624	0	1	0	1
chr5 54466361 54466362	hsa-mir-449a	snp	T	C	rs144949536	0.00501932	0	0	0	0
chr5 54466377 54466378	hsa-mir-449a	snp	G	A	rs112310158	0.0263301	1	0	1	0
chr5 54466543 54466544	hsa-mir-449b	snp	A	G	rs10061133	0.109996	0	1	0	0
chr5 54468093 54468094	hsa-mir-449c	snp	C	T	rs112705432	0	0	0	0	0
chr5 54468123 54468124	hsa-mir-449c	snp	A	T	rs35770269	0.400709	1	0	0	0
chr5 57825919 57825920	hsa-mir-548ae-2	snp	A	G	rs10461441	0	1	0	0	0
chr5 71465360 71465361	hsa-mir-4803	snp	T	A	rs3112399	0.0134986	0	0	0	0
chr5 72174431 72174432	hsa-mir-4804	snp	C	G	rs266435	0	1	0	1	0
chr5 72174487 72174488	hsa-mir-4804	snp	T	C	rs116545232	0.0245999	0	0	0	0
chr5 82136023 82136024	hsa-mir-3977	snp	T	G	rs79512808	0.00501932	0	1	0	1
chr5 85916321 85916322	hsa-mir-3607	snp	G	A	rs113797294	0	0	0	0	0
chr5 86410765 86410766	hsa-mir-4280	snp	C	G	rs116213678	0	0	0	0	0
chr5 92956408 92956409	hsa-mir-2277	snp	G	A	rs111409602	0.0413325	0	0	0	0
chr5 92956421 92956422	hsa-mir-2277	snp	G	C	rs73772915	0	1	0	1	0
chr5 118490373 118490374	hsa-mir-5706	snp	C	T	.	NA	0	0	0	0
chr5 118490401 118490402	hsa-mir-5706	snp	G	A	rs77966622	0.167747	0	0	0	0
chr5 128732823 128732824	hsa-mir-4460	snp	C	A	rs190094721	NA	0	1	0	0
chr5 131701184 131701185	hsa-mir-3936	snp	T	C	rs61745813	0.010306	0	0	0	0
chr5 131701268 131701269	hsa-mir-3936	snp	A	G	rs180948678	0.00501932	0	0	0	0
chr5 131701278 131701279	hsa-mir-3936	snp	T	C	rs367805	0	0	0	0	0
chr5 132763350 132763351	hsa-mir-1289-2	snp	A	C	rs115216563	0.0389428	0	0	0	0
chr5 143059432 143059433	hsa-mir-5197	snp	T	C	rs2042253	0.055597	0	0	0	0
chr5 153726755 153726756	hsa-mir-1294	snp	G	A	rs114020978	0.071479	0	1	0	1
chr5 153975575 153975576	hsa-mir-3141	snp	G	A	rs936581	0.0509424	0	0	0	0
chr5 154065347 154065348	hsa-mir-1303	snp	T	C	rs77055126	0.0389428	0	0	0	0
chr5 154209023 154209024	hsa-mir-378h	snp	A	G	rs702742	0.21127	0	0	0	0
chr5 159912417 159912418	hsa-mir-146a	snp	C	G	rs2910164	0.0473355	0	1	0	1
chr5 168690611 168690612	hsa-mir-585	snp	A	G	rs62376934	0.124848	0	0	0	0
chr5 168690634 168690635	hsa-mir-585	snp	C	T	rs62376935	0.0110496	0	1	0	1
chr5 168690658 168690659	hsa-mir-585	snp	C	A	.	NA	0	0	0	0
chr5 169455501 169455502	hsa-mir-378e	snp	T	C	.	0	0	1	0	0
chr5 169455538 169455539	hsa-mir-378e	snp	G	T	.	0	0	0	0	0
chr5 169455550 169455551	hsa-mir-378e	snp	T	C	.	0	1	0	1	0
chr5 174178773 174178774	hsa-mir-4634	snp	G	A	rs7709117	0.369737	0	1	0	1
chr5 176056481 176056482	hsa-mir-4281	snp	A	G	.	0	1	0	0	0
chr5 179225323 179225324	hsa-mir-1229	snp	G	A	rs2291418	0.00355956	0	0	0	0
chr6 2854296 2854297	hsa-mir-4645	snp	G	T	rs116315034	0	0	0	0	0
chr6 2854298 2854299	hsa-mir-4645	snp	C	T	rs67030829	0	0	0	0	0
chr16 30886628 30886629	hsa-mir-4519	snp	G	A	.	0	0	1	0	1
chr6 10439967 10439968	hsa-mir-5689	snp	T	C	rs9295535	0	1	0	0	0
chr6 16141824 16141825	hsa-mir-4639	snp	A	G	rs34444721	0.00501932	0	0	0	0
chr6 18572055 18572056	hsa-mir-548a-1	snp	T	G	rs12197631	0.0655905	1	0	0	0
chr6 18572091 18572091	hsa-mir-548a-1	ins	.	ACT	.	0.010306	0	1	0	0
chr6 27115466 27115467	hsa-mir-3143	snp	A	G	rs17737028	0.028045	0	0	0	0
chr17 75393107 75393108	hsa-mir-4316	snp	C	T	.	0.00501932	0	1	0	1
chr6 31668860 31668861	hsa-mir-4646	snp	T	C	.	0.00501932	0	1	0	0
chr6 32717721 32717722	hsa-mir-3135b	snp	C	T	rs4351242	0.10712	0	0	0	0
chr6 33406127 33406128	hsa-mir-5004	snp	T	C	.	0.010306	0	0	0	0
chr6 33967786 33967787	hsa-mir-1275	snp	A	T	rs76156362	0.028045	0	0	0	0
chr6 41566508 41566509	hsa-mir-4641	snp	G	A	rs77674981	0.0245999	1	0	1	0
chr6 44403437 44403438	hsa-mir-4642	snp	A	G	rs67182313	0.0146427	0	1	0	1
chr6 45165472 45165473	hsa-mir-586	snp	A	G	rs73735310	0	0	1	0	0
chr6 53141823 53141824	hsa-mir-5685	snp	C	T	.	NA	0	0	0	0
chr6 57254938 57254939	hsa-mir-548u	snp	G	T	rs4994089	0.0526635	0	0	0	0
chr6 57254951 57254951	hsa-mir-548u	ins	.	T	rs33917213	0	0	1	0	0
chr6 57254954 57254955	hsa-mir-548u	snp	G	A	rs2894842	0	0	1	0	0
chr6 57255000 57255001	hsa-mir-548u	snp	C	A	rs2894843	0	0	0	0	0
chr6 76138148 76138148	hsa-mir-4463	ins	.	AG	rs5877455	0	0	1	0	0
chr6 76138179 76138180	hsa-mir-4463	snp	G	C	rs149667688	0.0113745	0	0	0	0
chr18 46576114 46576115	hsa-mir-4744	snp	A	C	.	0.00501932	0	1	0	1
chr6 99572543 99572543	hsa-mir-548ai	ins	.	A	rs75000613	0.0116355	0	1	0	0
chr6 120336326 120336327	hsa-mir-3144	snp	C	A	rs68035463	0	0	0	0	0
chr6 120336383 120336384	hsa-mir-3144	snp	G	A	rs67106263	0	0	1	0	0
chr6 135300535 135300536	hsa-mir-3662	snp	T	C	rs117905199	0.028045	1	0	1	0
chr6 138756427 138756428	hsa-mir-3145	snp	T	C	rs186957505	NA	0	0	0	0
chr6 141004964 141004964	hsa-mir-4465	ins	.	T	rs5880480	NA	0	1	0	1
chr6 155174550 155174551	hsa-mir-1273c	snp	G	A	.	0	0	1	0	0
chr6 155174563 155174564	hsa-mir-1273c	snp	A	G	.	0.010306	0	0	0	0
chr6 167411313 167411314	hsa-mir-3939	snp	T	C	rs13216014	0.00875915	0	0	0	0
chr6 170639891 170639892	hsa-mir-4644	snp	C	G	rs138821208	0	0	0	0	0
chr7 1062598 1062599	hsa-mir-339	snp	T	C	rs72631820	0	1	0	0	0
chr7 1883828 1883829	hsa-mir-4655	snp	G	A	rs11978748	NA	1	0	1	0
chr7 7106599 7106600	hsa-mir-3683	snp	T	A	rs6943868	0.12283	0	0	0	0
chr7 7106635 7106636	hsa-mir-3683	snp	A	G	rs6977967	0.149945	0	0	0	0
chr7 19744981 19744982	hsa-mir-3146	snp	C	T	rs143801795	0.00501932	0	0	0	0
chr7 29720357 29720358	hsa-mir-550a-3	snp	T	C	rs2696977	0.0389428	0	0	0	0
chr7 29720398 29720401	hsa-mir-550a-3	del	ACA	.	.	0	0	0	0	0
chr7 43190571 43190572	hsa-mir-3943	snp	C	T	.	0.00501932	0	0	0	0
chr7 43190573 43190574	hsa-mir-3943	snp	C	T	.	0.00501932	0	0	0	0
chr7 44150503 44150504	hsa-mir-4649	snp	C	G	rs138524537	0	0	1	0	0
chr7 66579309 66579309	hsa-mir-4650-1	ins	.	T	.	0	0	0	0	0
chr7 73125663 73125664	hsa-mir-4284	snp	C	T	rs11973069	0.067777	1	0	1	0
chr7 73605598 73605599	hsa-mir-590	snp	C	T	rs6971711	0.0822688	0	1	0	0
chr7 93113325 93113326	hsa-mir-489	snp	T	A	.	0	0	0	0	0
chr7 97593014 97593015	hsa-mir-5692a-1	snp	C	T	rs190440834	0.00436532	0	0	0	0
chr7 99691395 99691396	hsa-mir-93	snp	G	A	.	NA	0	0	0	0
chr7 100802785 100802786	hsa-mir-4653	snp	A	G	rs11983381	0.0613991	0	0	0	0
chr7 102046295 102046296	hsa-mir-548o	snp	T	G	rs185456116	0	0	1	0	0
chr7 102106200 102106201	hsa-mir-5090	snp	G	A	rs3823658	0.141272	1	0	1	0
chr7 102111935 102111936	hsa-mir-4467	snp	G	A	rs60871950	0.361928	1	0	0	0
chr7 102111942 102111944	hsa-mir-4467	del	CT	.	.	0	0	0	0	0
chr7 127721933 127721934	hsa-mir-593	snp	C	T	rs73721294	0	1	0	1	0
chr7 129410226 129410227	hsa-mir-182	snp	C	T	rs76481776	0.00542539	0	0	0	0
chr7 129410227 129410228	hsa-mir-182	snp	G	A	rs77586312	0	0	0	0	0
chr7 129410238 129410239	hsa-mir-182	snp	C	T	rs80041074	0.00436532	0	0	0	0
chr7 129414567 129414568	hsa-mir-96	snp	G	A	rs73159662	0.00501932	0	0	0	0
chr7 129414803 129414804	hsa-mir-183	snp	C	A	rs72631833	0.0245999	0	0	0	0
chr7 129414805 129414806	hsa-mir-183	snp	C	T	rs41281222	0.00501932	0	0	0	0
chr7 158325414 158325415	hsa-mir-595	snp	C	T	rs114151270	0.010306	0	0	0	0
chr7 158325502 158325503	hsa-mir-595	snp	C	T	rs4909237	0.135353	0	0	0	0
chr7 158384306 158384310	hsa-mir-5707	del	GTGT	.	rs57838569	0.116341	0	0	0	0
chr7 158384386 158384387	hsa-mir-5707	snp	T	C	rs73512298	0	0	0	0	0
chr8 1749332 1749333	hsa-mir-3674	snp	C	T	rs75404472	0.0938263	0	1	0	0
chr8 1765424 1765425	hsa-mir-596	snp	T	C	rs61388742	0	1	0	0	0
chr8 6602729 6602730	hsa-mir-4659a	snp	A	C	.	0	0	0	0	0
chr8 6602729 6602730	hsa-mir-4659b	snp	A	C	.	0	0	0	0	0
chr8 9599211 9599212	hsa-mir-597	snp	C	T	rs112056940	0.0533351	1	0	0	0
chr8 10682893 10682894	hsa-mir-1322	snp	C	T	rs59878596	0.126046	0	1	0	0
chr8 10682904 10682905	hsa-mir-1322	snp	C	T	rs112004155	0.0245999	0	0	0	0
chr8 12576673 12576674	hsa-mir-5692a-2	snp	G	A	rs148065500	0.0533351	0	0	0	0
chr8 12576695 12576696	hsa-mir-5692a-2	snp	T	C	rs140856738	0.0245999	0	0	0	0
chr8 26906388 26906389	hsa-mir-548h-4	snp	G	T	.	0.00501932	1	0	1	0
chr8 26906401 26906402	hsa-mir-548h-4	snp	C	T	rs73235381	0	1	0	0	0
chr8 26906436 26906437	hsa-mir-548h-4	snp	A	G	rs184537764	0	0	0	0	0
chr8 26906436 26906441	hsa-mir-548h-4	del	AGTAA	.	rs74273836	0.0163375	0	0	0	0
chr8 27559213 27559214	hsa-mir-3622a	snp	G	A	rs66683138	0	1	0	1	0
chr8 27559213 27559214	hsa-mir-3622b	snp	G	A	rs66683138	0	1	0	1	0
chr8 27559250 27559251	hsa-mir-3622a	snp	C	G	.	0	0	1	0	0
chr20 61870170 61870171	hsa-mir-3196	snp	C	T	.	0.00501932	0	1	0	1
chr8 29814845 29814846	hsa-mir-3148	snp	G	T	.	0	0	1	0	0
chr8 29814861 29814862	hsa-mir-3148	snp	C	T	.	0.00501932	0	0	0	0
chr8 41128598 41128599	hsa-mir-548ao	snp	G	A	rs79091838	0.0968106	1	0	0	0
chr8 41517959 41517959	hsa-mir-486	ins	.	G	rs59908561	NA	0	0	0	0
chr8 41518024 41518025	hsa-mir-486	snp	G	T	rs150478047	0	0	0	0	0
chr8 42751385 42751386	hsa-mir-4469	snp	G	C	.	NA	0	0	0	0
chr8 42751386 42751387	hsa-mir-4469	snp	C	T	.	0	0	0	0	0
chr8 42751403 42751404	hsa-mir-4469	snp	C	A	.	0	1	0	0	0
chr8 62627416 62627417	hsa-mir-4470	snp	C	A	rs140979929	0	0	0	0	0
chr8 75460785 75460785	hsa-mir-5681a	ins	.	G	rs111293293	NA	0	0	0	0
chr8 75460785 75460785	hsa-mir-5681b	ins	.	G	rs111293293	NA	0	0	0	0
chr8 75460790 75460790	hsa-mir-5681a	ins	.	G	.	NA	0	0	0	0
chr8 75460790 75460790	hsa-mir-5681b	ins	.	G	.	NA	1	0	1	0
chr8 75460814 75460815	hsa-mir-5681a	snp	T	G	rs73333483	0	0	0	0	0
chr8 75460814 75460815	hsa-mir-5681b	snp	T	G	rs73333483	0	0	0	0	0
chr8 92217752 92217753	hsa-mir-4661	snp	G	A	rs145864185	0	0	0	0	0
chr8 92217761 92217762	hsa-mir-4661	snp	G	T	rs12335005	0.0245999	0	1	0	1
chr8 101036258 101036259	hsa-mir-1273a	snp	A	G	rs184062845	0.010306	0	0	0	0
chr8 103137662 103137663	hsa-mir-5680	snp	T	C	rs12549434	0.0968106	0	0	0	0
chr8 103137692 103137693	hsa-mir-5680	snp	T	C	rs487571	0	0	0	0	0
chr8 104166905 104166905	hsa-mir-3151	ins	.	C	rs150586895	NA	0	1	0	0
chr8 105496637 105496647	hsa-mir-548a-3	del	TGAAAGTAAT	.	.	0	0	0	0	0
chr8 105496674 105496675	hsa-mir-548a-3	snp	G	T	rs150167306	0	0	1	0	0
chr8 113655751 113655752	hsa-mir-2053	snp	T	C	rs10505168	0.0512933	0	1	0	0
chr8 113655805 113655806	hsa-mir-2053	snp	T	A	.	0	0	0	0	0
chr8 129021178 129021179	hsa-mir-1206	snp	G	A	rs2114358	0.128105	0	0	0	0
chr8 129061461 129061462	hsa-mir-1207	snp	A	G	rs148236411	0.00501932	0	1	0	0
chr8 129162365 129162366	hsa-mir-1208	snp	G	C	rs56863230	0.00501932	0	0	0	0
chr8 129162388 129162389	hsa-mir-1208	snp	C	A	.	0	1	0	0	0
chr8 129162432 129162433	hsa-mir-1208	snp	G	A	rs2648841	0.000219265	0	0	0	0
chr8 129162432 129162433	hsa-mir-1208	snp	G	T	rs2648841	0	0	0	0	0
chr8 130496364 130496365	hsa-mir-3686	snp	G	A	rs6997249	0.0273608	1	0	0	0
chr8 131020658 131020659	hsa-mir-5194	snp	A	T	rs184695411	0	1	0	1	0
chr8 131020659 131020660	hsa-mir-5194	snp	T	A	rs188308370	0.010306	1	0	0	0
chr8 131020672 131020673	hsa-mir-5194	snp	G	A	rs78964558	0.028045	1	0	0	0
chr8 143257759 143257760	hsa-mir-4472-1	snp	G	C	rs28655823	0.169599	1	0	1	0
chr8 144815290 144815291	hsa-mir-4664	snp	A	G	rs6981062	0.200029	0	0	0	0
chr9 18573359 18573360	hsa-mir-3152	snp	G	A	rs13299349	0	0	1	0	0
chr9 18573373 18573374	hsa-mir-3152	snp	G	T	rs113234240	0.010306	0	0	0	0
chr9 36823542 36823543	hsa-mir-4475	snp	T	C	rs73446996	0.0245999	0	1	0	1
chr9 36864264 36864265	hsa-mir-4540	snp	G	A	rs143699849	0.00501932	0	1	0	0
chr9 36864297 36864298	hsa-mir-4540	snp	T	C	rs111756620	0.010306	1	0	0	0
chr9 68415385 68415386	hsa-mir-4477a	snp	G	A	rs1844035	0	0	0	0	0
chr9 68415385 68415386	hsa-mir-4477b	snp	G	A	rs1844035	0	0	0	0	0
chr9 68415387 68415388	hsa-mir-4477a	snp	A	T	rs4928837	0	0	0	0	0
chr9 68415387 68415388	hsa-mir-4477b	snp	A	T	rs4928837	0	0	0	0	0
chr9 69002285 69002286	hsa-mir-1299	snp	G	A	.	0	0	0	0	0
chr9 69002293 69002294	hsa-mir-1299	snp	C	T	rs79965448	0	0	0	0	0
chr9 69002316 69002317	hsa-mir-1299	snp	T	C	rs76266132	0	1	0	0	0
chr9 91360755 91360756	hsa-mir-4289	del	T	.	rs143714958	0.0245999	0	0	0	0
chr9 91360756 91360757	hsa-mir-4289	snp	G	A	rs183749712	0	0	0	0	0
chr9 91360775 91360776	hsa-mir-4289	snp	G	A	.	NA	1	0	0	0
chr9 91927174 91927175	hsa-mir-3153	snp	A	G	rs185637376	NA	0	0	0	0
chr9 94398533 94398534	hsa-mir-3910-1	snp	T	A	rs185514132	NA	0	0	0	0
chr9 94398542 94398543	hsa-mir-3910-1	snp	C	T	rs12344333	0.0245999	0	0	0	0
chr9 94398580 94398581	hsa-mir-3910-1	snp	T	C	rs67339585	0.102774	0	0	0	0
chr9 94398580 94398581	hsa-mir-3910-2	snp	T	C	rs67339585	0.102774	0	0	0	0
chr9 95290276 95290277	hsa-mir-4670	snp	G	A	rs112338596	0.010306	1	0	1	0
chr9 97572292 97572293	hsa-mir-2278	snp	C	T	.	0	0	0	0	0
chr9 97847497 97847498	hsa-mir-23b	snp	C	G	.	0	0	0	0	0
chr9 97848318 97848319	hsa-mir-24-1	snp	G	C	.	NA	1	0	0	0
chr9 97848318 97848319	hsa-mir-3074	snp	G	C	.	NA	1	0	0	0
chr9 116971777 116971778	hsa-mir-455	snp	G	T	.	0	0	1	0	0
chr9 125873915 125873916	hsa-mir-600	snp	G	A	rs147291680	0	0	0	0	0
chr9 126164835 126164836	hsa-mir-601	snp	G	A	.	0	1	0	0	0
chr9 130452976 130452977	hsa-mir-3911	snp	T	C	rs57528423	0.200029	0	0	0	0
chr9 130631701 130631702	hsa-mir-4672	snp	C	T	rs3780662	0.067777	0	0	0	0
chr9 135821098 135821099	hsa-mir-548aw	snp	C	T	rs56195815	0	0	0	0	0
chr9 137271300 137271301	hsa-mir-4669	snp	C	G	.	0	1	0	1	0
chr9 137271317 137271318	hsa-mir-4669	snp	C	A	rs35196866	0.0407735	0	0	0	0
chr9 137742123 137742124	hsa-mir-3689d-2	snp	G	A	rs62571442	0.307498	0	0	0	0
chr9 137742191 137742192	hsa-mir-3689d-2	snp	C	T	rs143142996	0	0	1	0	0
chr9 137742596 137742597	hsa-mir-3689f	snp	A	G	rs72502717	0.0934648	1	0	1	0
chr9 137742626 137742627	hsa-mir-3689f	snp	C	T	rs116522905	0.0563821	0	0	0	0
chr9 137742645 137742646	hsa-mir-3689f	snp	T	C	rs73664170	0.0563821	0	1	0	0
chr9 139440692 139440693	hsa-mir-4674	snp	T	C	.	0	1	0	0	0
chr10 12172774 12172775	hsa-mir-548ak	snp	G	A	rs7070684	0.0895091	1	0	0	0
chr10 12172799 12172800	hsa-mir-548ak	snp	G	T	rs114111486	0.010306	0	1	0	1
chr10 12620762 12620763	hsa-mir-4480	snp	T	G	rs7912031	0.0389428	0	1	0	1
chr10 12695176 12695177	hsa-mir-4481	snp	A	G	rs7896283	0	0	0	0	0
chr10 14425203 14425204	hsa-mir-4293	snp	T	A	rs12780876	0	0	0	0	0
chr10 14425220 14425221	hsa-mir-4293	snp	G	C	rs12220909	0.028045	0	1	0	0
chr10 14478612 14478613	hsa-mir-1265	snp	G	A	.	0.010306	0	0	0	0
chr10 14478617 14478618	hsa-mir-1265	snp	T	C	rs11259096	0.235154	0	0	0	0
chr10 20840923 20840924	hsa-mir-4675	snp	T	C	rs146066828	0.00501932	0	1	0	0
chr10 23682349 23682350	hsa-mir-1254-2	snp	G	A	.	0.00501932	1	0	0	0
chr10 24564652 24564653	hsa-mir-603	snp	C	T	rs11014002	0.141272	0	1	0	0
chr10 29833941 29833942	hsa-mir-604	snp	T	C	.	0.010306	0	0	0	0
chr10 29833997 29833998	hsa-mir-604	snp	A	G	rs2368393	0.0652195	1	0	1	0
chr10 29834002 29834003	hsa-mir-604	snp	G	A	rs2368392	0.0652195	1	0	0	0
chr10 29891259 29891260	hsa-mir-938	snp	C	T	rs12416605	0.00268415	0	1	0	0
chr10 29891261 29891262	hsa-mir-938	snp	C	T	.	0	0	1	0	0
chr10 53059405 53059406	hsa-mir-605	snp	T	C	rs2043556	0.0291159	0	0	0	0
chr10 90823138 90823139	hsa-mir-4679-1	snp	G	A	rs72810954	0.0284256	0	0	0	0
chr10 90823138 90823139	hsa-mir-4679-2	snp	G	A	rs72810954	0.0284256	0	0	0	0
chr10 98901432 98901487	hsa-mir-5686	del	CGTATTGTATCGTATCGTATCGTATCGTATTGTATTGTACTGTATTGTATTGTAC	.	rs71007315	NA	0	0	0	0
chr10 98901442 98901443	hsa-mir-5686	snp	C	T	rs77599433	0	0	0	0	0
chr10 98901447 98901448	hsa-mir-5686	snp	C	T	.	NA	0	0	0	0
chr10 98901453 98901453	hsa-mir-5686	ins	.	ATATC	.	NA	1	0	1	0
chr10 98901462 98901463	hsa-mir-5686	snp	T	C	rs56350712	0	1	0	0	0
chr10 98901467 98901468	hsa-mir-5686	snp	T	C	rs112400908	NA	1	0	0	0
chr10 98901497 98901557	hsa-mir-5686	del	CGTATCGTATCGTATCGTATCGTATTGTATCGTACTGTATTGTATTGTACTGTATTGTAT	.	.	NA	0	0	0	0
chr10 102734777 102734778	hsa-mir-608	snp	C	G	rs4919510	0	1	0	0	0
chr10 103361220 103361221	hsa-mir-3158-1	snp	G	A	rs112037539	0.010306	0	0	0	0
chr10 103361220 103361221	hsa-mir-3158-2	snp	G	A	rs112037539	0.010306	0	0	0	0
chr10 105154088 105154089	hsa-mir-1307	snp	A	G	rs7911488	0.116341	0	0	0	0
chr10 105978580 105978581	hsa-mir-609	snp	C	G	rs74154754	0.0245999	1	0	0	0
chr10 106028153 106028154	hsa-mir-4482-1	snp	G	A	rs45596840	0.0633635	0	1	0	0
chr10 106028156 106028157	hsa-mir-4482-1	snp	G	T	rs641071	0.366443	0	1	0	0
chr20 62572873 62572874	hsa-mir-1914	snp	C	T	.	0	0	1	0	1
chr10 115933904 115933905	hsa-mir-2110	snp	C	T	rs17091403	0.0309529	0	0	0	0
chr10 118927195 118927196	hsa-mir-3663	snp	C	G	rs141296329	0.00501932	0	0	0	0
chr10 118927239 118927240	hsa-mir-3663	del	T	.	.	NA	0	0	0	0
chr10 118927255 118927256	hsa-mir-3663	snp	G	A	rs111525499	0.0533351	0	1	0	0
chr10 121718052 121718053	hsa-mir-4682	snp	G	A	.	0.00501932	1	0	0	0
chr10 126721356 126721357	hsa-mir-4296	snp	G	A	rs115700299	0	0	0	0	0
chr10 126721422 126721423	hsa-mir-4296	snp	C	A	rs182347826	0	0	1	0	0
chr10 127508355 127508356	hsa-mir-4484	snp	T	G	rs141499067	0	0	0	0	0
chr10 131641628 131641629	hsa-mir-4297	snp	C	T	rs114362263	0.0389428	0	0	0	0
chr10 135061111 135061112	hsa-mir-202	snp	C	T	rs12355840	0.448456	0	0	0	0
chr11 1880729 1880730	hsa-mir-4298	snp	C	A	rs75966923	0.0245999	0	0	0	0
chr11 2194333 2194334	hsa-mir-4686	snp	A	G	.	0	0	0	0	0
chr11 9111904 9111905	hsa-mir-5691	snp	G	C	rs112511786	0.010306	0	0	0	0
chr11 18409353 18409354	hsa-mir-3159	snp	G	A	rs79957895	0.0245999	1	0	0	0
chr11 19781593 19781594	hsa-mir-4694	snp	G	A	rs77717467	0.189045	0	0	0	0
chr11 19781607 19781608	hsa-mir-4694	snp	T	C	rs147146073	0.00501932	0	1	0	0
chr11 19781621 19781622	hsa-mir-4694	snp	T	C	rs73429757	0	0	0	0	0
chr11 34963415 34963416	hsa-mir-1343	snp	T	C	rs2986407	0.00644468	0	1	0	0
chr11 34963458 34963459	hsa-mir-1343	snp	T	C	rs11032942	0.0502304	0	0	0	0
chr11 46774690 46774690	hsa-mir-5582	ins	.	A	.	0.0245999	1	0	0	0
chr11 46774708 46774709	hsa-mir-5582	snp	A	G	.	0	0	0	0	0
chr11 48118349 48118349	hsa-mir-3161	ins	.	A	rs11382316	0.211076	1	0	1	0
chr11 48118373 48118374	hsa-mir-3161	snp	A	T	rs73466882	0.067777	0	0	0	0
chr11 61582707 61582708	hsa-mir-1908	snp	T	C	rs174561	0.235116	0	0	0	0
chr11 64136099 64136100	hsa-mir-1237	snp	G	A	.	0	0	1	0	0
chr11 64658835 64658836	hsa-mir-194-2	snp	G	A	rs11231898	0.010306	0	0	0	0
chr11 65211939 65211940	hsa-mir-612	snp	C	A	rs550894	0.00086397	0	0	0	0
chr11 65211978 65211979	hsa-mir-612	snp	G	A	rs12803915	0	0	0	0	0
chr11 65403827 65403828	hsa-mir-4690	snp	C	T	.	0.00501932	0	1	0	0
chr11 66701906 66701907	hsa-mir-3163	snp	C	T	.	0	0	0	0	0
chr11 67801439 67801440	hsa-mir-4691	snp	G	C	.	0	0	0	0	0
chr11 72326130 72326131	hsa-mir-139	snp	C	A	.	0	1	0	0	0
chr11 72494583 72494584	hsa-mir-4692	snp	G	C	rs116829289	0	0	1	0	1
chr11 74110327 74110328	hsa-mir-548al	snp	A	G	rs10437738	0.071479	0	0	0	0
chr11 74110334 74110335	hsa-mir-548al	snp	G	A	rs60917039	0.0964959	0	0	0	0
chr11 74110352 74110353	hsa-mir-548al	snp	A	G	rs515924	0	1	0	1	0
chr11 79133219 79133220	hsa-mir-5579	snp	T	C	rs11237828	0.0045383	1	0	1	0
chr11 79133238 79133239	hsa-mir-5579	snp	G	A	rs191025460	NA	0	0	0	0
chr11 81601864 81601865	hsa-mir-4300	del	C	.	.	0	1	0	0	0
chr11 87909672 87909673	hsa-mir-3166	snp	T	A	rs35854553	0	0	0	0	0
chr11 90602295 90602296	hsa-mir-1261	snp	T	C	rs139601788	0	1	0	1	0
chr11 93466865 93466866	hsa-mir-1304	snp	G	T	rs2155248	0.462693	1	0	1	0
chr11 93466908 93466909	hsa-mir-1304	snp	A	G	rs79759099	0	0	1	0	0
chr11 93466918 93466919	hsa-mir-1304	snp	G	C	rs79462725	0.0245999	0	0	0	0
chr11 94199709 94199710	hsa-mir-548l	snp	C	T	rs11020790	0.111403	0	0	0	0
chr11 94199720 94199721	hsa-mir-548l	snp	G	A	rs13447640	0.111403	0	1	0	0
chr11 126858391 126858392	hsa-mir-3167	snp	A	G	rs670637	0	0	0	0	0
chr11 126858405 126858406	hsa-mir-3167	snp	A	T	rs634171	0.00284812	0	0	0	0
chr12 24365357 24365362	hsa-mir-920	del	GTTGT	.	.	0.00501932	0	0	0	0
chr12 26026987 26026988	hsa-mir-4302	snp	G	A	rs11048315	0.00235218	0	1	0	1
chr12 26026987 26026988	hsa-mir-4302	snp	G	T	rs11048315	0.00501932	0	1	0	1
chr12 47581628 47581629	hsa-mir-4698	snp	T	C	rs832733	0.148021	0	0	0	0
chr12 47758031 47758032	hsa-mir-4494	snp	A	G	rs215383	0.016479	1	0	0	0
chr12 49048304 49048305	hsa-mir-1291	snp	A	C	.	0.0533351	0	0	0	0
chr12 50627941 50627942	hsa-mir-1293	snp	G	A	rs113699072	0.0563821	1	0	0	0
chr12 54385598 54385599	hsa-mir-196a-2	snp	C	T	rs11614913	0.275837	0	1	0	0
chr12 54427752 54427753	hsa-mir-615	snp	G	T	.	0	1	0	1	0
chr12 65016299 65016300	hsa-mir-548c	snp	A	G	rs17120527	0.140739	0	0	0	0
chr12 65016299 65016300	hsa-mir-548z	snp	A	G	rs17120527	0.140739	0	0	0	0
chr3 109321719 109321720	hsa-mir-4445	snp	C	T	.	0.00501932	0	1	0	1
chr12 79813048 79813049	hsa-mir-1252	snp	A	G	rs115256251	0	1	0	0	0
chr12 81226338 81226339	hsa-mir-617	snp	C	T	.	0.010306	1	0	0	0
chr12 81329535 81329536	hsa-mir-618	snp	A	C	rs2682818	0.0241876	1	0	1	0
chr12 94955584 94955585	hsa-mir-5700	snp	T	C	rs12314280	0	1	0	0	0
chr12 94955602 94955603	hsa-mir-5700	snp	C	T	rs17022749	0	0	0	0	0
chr12 94955606 94955607	hsa-mir-5700	snp	G	T	rs75258105	0.028045	0	0	0	0
chr12 95228285 95228286	hsa-mir-492	snp	G	C	rs2289030	0.118877	0	0	0	0
chr12 98389203 98389204	hsa-mir-4303	snp	C	T	rs146169041	0.00501932	0	1	0	1
chr12 104324230 104324231	hsa-mir-3652	snp	G	C		0	0	0	0	0
chr12 104324237 104324244	hsa-mir-3652	del	GGGGTGG	.	rs71440517	0.0509424	0	0	0	0
chr12 104324265 104324266	hsa-mir-3652	snp	G	A	rs17797090	0	0	0	0	0
chr12 104985442 104985443	hsa-mir-3922	snp	G	A	rs61938575	0	1	0	0	0
chr12 113132900 113132901	hsa-mir-1302-1	snp	G	A	rs74647838	0.067777	0	1	0	0
chr12 116866113 116866114	hsa-mir-4472-2	snp	A	C	rs11068023	0	0	1	0	0
chr12 120151492 120151493	hsa-mir-1178	snp	T	G	rs7311975	0.0533351	0	0	0	0
chr12 120151492 120151493	hsa-mir-1178	snp	T	C	rs7311975	0.361283	0	0	0	0
chr12 121161047 121161048	hsa-mir-4700	snp	T	G	rs1055070	0.0110496	0	1	0	0
chr12 125400099 125400100	hsa-mir-5188	snp	A	G	.	0	0	0	0	0
chr12 125400180 125400181	hsa-mir-5188	snp	T	A	rs187042858	0	0	0	0	0
chr12 128778702 128778703	hsa-mir-3612	snp	G	A	rs1683709	0.0635005	0	1	0	0
chr13 40238174 40238175	hsa-mir-4305	snp	C	T	rs67976778	0.00157351	0	0	0	0
chr13 40238176 40238177	hsa-mir-4305	snp	A	G	.	0	0	0	0	0
chr13 40238255 40238256	hsa-mir-4305	snp	G	T	rs138201016	NA	0	1	0	0
chr13 40238256 40238257	hsa-mir-4305	snp	T	C	rs149597993	0.00501932	0	1	0	0
chr13 53384208 53384209	hsa-mir-759	snp	C	G	rs144233096	0	1	0	0	0
chr13 55748672 55748673	hsa-mir-5007	snp	T	C	rs1572687	0.403975	0	1	0	0
chr13 66792438 66792439	hsa-mir-4704	snp	T	C	rs76595065	0.028045	0	1	0	0
chr13 92003588 92003589	hsa-mir-92a-1	snp	G	A	rs9589207	0	1	0	0	0
chr13 98860807 98860808	hsa-mir-3170	snp	T	C	rs147240207	0.00501932	1	0	0	0
chr13 98860815 98860816	hsa-mir-3170	snp	C	G	rs139676422	0.010306	0	0	0	0
chr13 98860826 98860827	hsa-mir-3170	snp	G	C	rs76289985	0.010306	0	1	0	0
chr13 100295365 100295366	hsa-mir-4306	del	T	.	.	0.0533351	0	0	0	0
chr13 102698295 102698296	hsa-mir-4705	snp	A	G	rs7332448	0.0968106	1	0	1	0
chr13 108183524 108183525	hsa-mir-1267	snp	T	C	.	0.00501932	0	0	0	0
chr13 115010025 115010026	hsa-mir-548ar	snp	G	A	rs141659366	0	0	0	0	0
chr13 115039376 115039377	hsa-mir-4502	snp	T	C	rs17338452	0	1	0	0	0
chr14 23426181 23426182	hsa-mir-4707	snp	C	A	rs2273626	0.673797	1	0	0	0
chr14 23426209 23426210	hsa-mir-4707	snp	G	A	.	0	0	0	0	0
chr14 31483882 31483883	hsa-mir-624	snp	C	G	rs73251987	0.0389428	1	0	0	0
chr14 55344900 55344901	hsa-mir-4308	snp	C	T	rs28477407	0.0310085	1	0	0	0
chr14 64561842 64561843	hsa-mir-548h-1	snp	A	C	.	0	0	0	0	0
chr14 65511417 65511418	hsa-mir-4706	snp	G	A	rs2296320	0.00501932	1	0	1	0
chr14 65511420 65511421	hsa-mir-4706	snp	G	T	rs72728267	0.00501932	1	0	1	0
chr14 65511428 65511429	hsa-mir-4706	snp	G	A	rs2296319	0	1	0	0	0
chr14 65511443 65511444	hsa-mir-4706	snp	G	A	rs148215176	0.010306	0	0	0	0
chr14 65511485 65511486	hsa-mir-4706	snp	G	T	rs192403921	0	0	0	0	0
chr14 67908630 67908631	hsa-mir-5694	snp	C	T	rs115811718	0.010306	0	0	0	0
chr14 77732627 77732628	hsa-mir-1260a	del	A	.	rs28909969	0	0	0	0	0
chr14 100575760 100575761	hsa-mir-151b	snp	G	T	rs189669291	0	0	0	0	0
chr14 101280840 101280841	hsa-mir-2392	snp	A	G	rs182974078	0	0	1	0	1
chr14 101280855 101280856	hsa-mir-2392	snp	A	G	rs73347569	0.0992719	0	1	0	0
chr14 101507726 101507727	hsa-mir-300	snp	C	T	rs12894467	0.00463318	0	1	0	0
chr14 101510612 101510613	hsa-mir-1185-2	snp	G	A	rs11844707	0.126046	0	0	0	0
chr14 101522588 101522589	hsa-mir-323b	snp	C	T	rs75330474	0	1	0	0	0
chr14 101531853 101531854	hsa-mir-412	snp	A	G	rs61992671	0.311356	1	0	0	0
chr3 128081086 128081087	hsa-mir-1280	snp	C	T	.	0.010306	0	1	0	1
chr14 101533092 101533093	hsa-mir-656	snp	C	T	rs58834075	0.140739	0	0	0	0
chr14 103006025 103006026	hsa-mir-4309	snp	T	A	rs78860350	0.0245999	0	0	0	0
chr14 103006046 103006047	hsa-mir-4309	snp	G	C	rs12879262	0	0	1	0	0
chr14 106323702 106323703	hsa-mir-4539	snp	C	T	.	NA	0	0	0	0
chr14 106324315 106324316	hsa-mir-4507	snp	C	T	.	0	0	0	0	0
chr14 106324328 106324329	hsa-mir-4507	snp	C	T	.	NA	1	0	1	0
chr14 106324348 106324349	hsa-mir-4538	snp	C	T	rs115833427	0	1	0	0	0
chr14 106324358 106324359	hsa-mir-4538	snp	C	G	.	0.0115154	0	0	0	0
chr14 106324373 106324374	hsa-mir-4538	snp	C	T	.	NA	0	0	0	0
chr14 106324405 106324406	hsa-mir-4538	snp	A	C	.	0.00711137	0	1	0	0
chr14 107259194 107259195	hsa-mir-5195	snp	T	C	rs58031327	0.0245999	0	0	0	0
chr14 107259206 107259207	hsa-mir-5195	snp	T	C	.	0.00501932	0	0	0	0
chr15 22513270 22513271	hsa-mir-1268a	snp	C	T	rs28599926	0.0157088	0	1	0	0
chr15 22513276 22513277	hsa-mir-1268a	snp	G	A	.	0	0	0	0	0
chr15 23807270 23807271	hsa-mir-4508	snp	T	G	.	0.00183238	0	1	0	0
chr15 41983789 41983790	hsa-mir-626	snp	T	C	.	0	0	0	0	0
chr15 42491847 42491848	hsa-mir-627	snp	A	C	rs2620381	0	0	0	0	0
chr15 42491855 42491856	hsa-mir-627	snp	T	C	.	0.010306	0	0	0	0
chr15 45725254 45725255	hsa-mir-147b	snp	C	G	rs56073218	0.00501932	0	0	0	0
chr15 50652561 50652562	hsa-mir-4712	snp	G	A	rs145291446	0	0	0	0	0
chr15 59463459 59463460	hsa-mir-2116	snp	T	G	rs149569724	0.00501932	0	0	0	0
chr15 66011629 66011630	hsa-mir-4511	snp	A	G	rs2060455	0.127872	0	0	0	0
chr15 66332587 66332589	hsa-mir-4311	del	AG	.	.	0	1	0	0	0
chr15 66789359 66789360	hsa-mir-4512	snp	T	C	rs114398553	0.0389428	1	0	0	0
chr15 69094206 69094207	hsa-mir-4312	snp	G	A	rs115780816	0	0	1	0	0
chr15 70371771 70371772	hsa-mir-629	snp	C	T	rs111899904	NA	0	1	0	0
chr15 70371776 70371777	hsa-mir-629	snp	C	G	rs78212770	0.0509424	0	1	0	1
chr15 75081077 75081078	hsa-mir-4513	snp	G	A	rs2168518	0.279117	0	1	0	0
chr15 75645965 75645967	hsa-mir-631	del	CT	.	.	0.0110496	0	0	0	0
chr15 79502167 79502168	hsa-mir-184	snp	G	T	rs41280052	0.028045	0	0	0	0
chr15 81289797 81289798	hsa-mir-4514	snp	A	G	rs116034786	0.0245999	0	1	0	1
chr15 81289813 81289814	hsa-mir-4514	snp	C	T	rs11857567	0	0	0	0	0
chr15 83736157 83736158	hsa-mir-4515	snp	C	T	rs137973086	0.00369379	0	0	0	0
chr15 86368897 86368898	hsa-mir-548ap	snp	G	A	rs4414449	0.0273995	1	0	0	0
chr15 86368921 86368922	hsa-mir-548ap	snp	C	T	rs76468441	0.00501932	0	0	0	0
chr15 86368958 86368959	hsa-mir-548ap	snp	A	T	rs4577031	0.0273995	0	0	0	0
chr15 89151350 89151351	hsa-mir-1179	snp	G	T	.	0.00501932	0	0	0	0
chr15 89155120 89155121	hsa-mir-3529	snp	G	A	rs147579757	0	0	0	0	0
chr15 89155120 89155121	hsa-mir-7-2	snp	G	A	rs147579757	0	0	0	0	0
chr15 89155162 89155163	hsa-mir-7-2	snp	G	A	.	0.00501932	0	0	0	0
chr15 93447673 93447674	hsa-mir-3175	snp	A	G	rs114901994	0.147681	0	0	0	0
chr15 99327710 99327711	hsa-mir-4714	snp	G	A	rs74034203	NA	0	1	0	0
chr16 593361 593362	hsa-mir-3176	snp	G	A	rs141861277	0.00501932	0	0	0	0
chr16 593364 593365	hsa-mir-3176	snp	C	T	.	NA	0	0	0	0
chr16 820214 820215	hsa-mir-662	snp	T	A	rs74656628	0.187931	0	1	0	0
chr16 820248 820249	hsa-mir-662	snp	G	A	rs9745376	0.0956795	1	0	1	0
chr16 11400323 11400324	hsa-mir-548h-2	snp	G	T	rs138584205	0.010306	1	0	0	0
chr4 166307422 166307423	hsa-mir-578	snp	G	A	.	0	0	1	0	1
chr16 70064260 70064261	hsa-mir-1972-2	snp	C	T	rs57629257	0	0	1	0	1
chr16 76902841 76902842	hsa-mir-4719	snp	A	G	rs58353328	0	0	0	0	0
chr16 76902846 76902847	hsa-mir-4719	snp	T	C	rs7500280	0.118474	0	1	0	1
chr16 76902849 76902850	hsa-mir-4719	snp	G	A	rs7499278	0.206964	0	1	0	1
chr16 76902854 76902855	hsa-mir-4719	snp	A	G	rs28547494	0.0755008	0	1	0	0
chr16 83541978 83541979	hsa-mir-3182	snp	C	T	.	0.010306	0	0	0	0
chr16 83541979 83541980	hsa-mir-3182	snp	G	A	rs146394071	0.00501932	0	0	0	0
chr16 85775257 85775261	hsa-mir-1910	del	CTCC	.	.	0	0	0	0	0
chr16 88535399 88535400	hsa-mir-5189	snp	G	C	rs80296158	0.168111	0	0	0	0
chr16 88535406 88535407	hsa-mir-5189	snp	C	G	rs35613341	0	0	0	0	0
chr16 88782698 88782699	hsa-mir-4722	snp	C	G	.	0	1	0	0	0
chr17 925741 925742	hsa-mir-3183	snp	G	A	rs72812091	0.0509424	1	0	0	0
chr17 925763 925764	hsa-mir-3183	snp	A	G	rs2663345	0.236151	0	0	0	0
chr17 925775 925776	hsa-mir-3183	snp	G	A	rs111737188	0.010306	0	1	0	1
chr17 2651376 2651377	hsa-mir-1253	snp	T	A	rs7217038	0	0	0	0	0
chr17 2651454 2651455	hsa-mir-1253	snp	T	C	.	0.00501932	0	0	0	0
chr17 6558767 6558768	hsa-mir-4520a	snp	C	T	rs8078913	0	1	0	0	0
chr17 8090293 8090294	hsa-mir-4521	snp	A	G	rs76800617	0	0	0	0	0
chr17 8090520 8090521	hsa-mir-3676	snp	G	A	.	0	1	0	1	0
chr17 8090559 8090560	hsa-mir-3676	snp	C	T	.	0.00501932	0	0	0	0
chr17 8090574 8090575	hsa-mir-3676	del	C	.	.	0	0	0	0	0
chr17 12820631 12820632	hsa-mir-1269b	snp	A	C	rs12451747	0.360909	0	0	0	0
chr17 12820645 12820646	hsa-mir-1269b	snp	G	C	rs7210937	0.146585	0	1	0	0
chr17 13446923 13446924	hsa-mir-548h-3	snp	G	A	rs9913045	0.22436	0	1	0	0
chr17 15154965 15154966	hsa-mir-4731	snp	T	A	rs66507245	0.159103	1	0	0	0
chr17 25621000 25621001	hsa-mir-4522	snp	G	T	.	0.00940335	1	0	0	0
chr17 25621012 25621013	hsa-mir-4522	snp	C	A	.	0	0	0	0	0
chr17 28444182 28444183	hsa-mir-423	snp	A	C	rs6505162	0.321698	0	0	0	0
chr17 29421395 29421396	hsa-mir-4733	snp	G	A	.	0.00436532	1	0	0	0
chr17 29421442 29421443	hsa-mir-4733	snp	C	T	rs17885221	0.00300292	0	0	0	0
chr17 29861986 29861987	hsa-mir-4724	snp	C	T	rs74672160	0.010306	0	0	0	0
chr17 29887032 29887033	hsa-mir-193a	snp	G	T	rs60406007	0.010306	0	0	0	0
chr17 29902336 29902337	hsa-mir-4725	snp	A	G	rs73991220	0.067777	0	0	0	0
chr17 29902355 29902356	hsa-mir-4725	snp	T	C	rs72817738	0	0	1	0	0
chr17 35391104 35391105	hsa-mir-2909	snp	C	T	rs140415109	0.00501932	0	1	0	0
chr17 36982107 36982108	hsa-mir-4727	snp	A	C	rs73295187	0.107245	1	0	0	0
chr17 40646802 40646803	hsa-mir-548at	snp	G	A	rs11651671	0	1	0	0	0
chr17 41522212 41522213	hsa-mir-2117	snp	T	A	rs7207008	0.0873345	0	0	0	0
chr17 43552788 43552789	hsa-mir-4315-1	snp	C	T	rs143523766	0.010306	0	0	0	0
chr17 46114571 46114572	hsa-mir-152	snp	C	G	.	0.00501932	0	0	0	0
chr17 46233805 46233806	hsa-mir-1203	snp	A	G	rs117091718	0.00501932	1	0	0	0
chr17 46801820 46801821	hsa-mir-3185	snp	G	A	.	0	0	1	0	0
chr17 54968699 54968700	hsa-mir-3614	snp	T	C	.	0.00501932	0	1	0	0
chr17 57443446 57443447	hsa-mir-4729	snp	G	A	rs114640134	0.010306	0	0	0	0
chr17 61021610 61021611	hsa-mir-633	snp	A	G	rs17759989	0	0	1	0	0
chr17 62497426 62497427	hsa-mir-5047	snp	G	A	rs144818179	0.00501932	0	0	0	0
chr17 67095768 67095769	hsa-mir-4524a	snp	C	T	rs60532713	0.0245999	0	0	0	0
chr17 67095768 67095769	hsa-mir-4524b	snp	C	T	rs60532713	0.0245999	0	0	0	0
chr17 73780626 73780627	hsa-mir-4738	snp	G	A	rs144216044	NA	1	0	1	0
chr17 73780684 73780685	hsa-mir-4738	snp	G	A	rs193004341	0.010306	0	0	0	0
chr6 30858731 30858733	hsa-mir-4640	del	CT	.	.	0.0157838	0	1	0	1
chr17 77681035 77681036	hsa-mir-4739	snp	G	C	rs73410309	0.123291	0	1	0	1
chr17 78072647 78072647	hsa-mir-1268b	ins	.	G	.	0.028045	1	0	0	0
chr17 78072652 78072653	hsa-mir-1268b	snp	G	A	rs59320012	0	0	0	0	0
chr17 78072675 78072676	hsa-mir-1268b	snp	A	T	rs111756476	0.0347332	0	0	0	0
chr17 79107017 79107018	hsa-mir-1250	del	T	.	rs148953276	0	0	0	0	0
chr17 79374537 79374538	hsa-mir-4740	snp	G	C	.	0	1	0	0	0
chr18 5840809 5840810	hsa-mir-3976	snp	G	A	rs72855836	0.0509424	0	1	0	1
chr18 6374386 6374387	hsa-mir-4317	snp	A	C	rs115096233	0	0	0	0	0
chr18 6374393 6374394	hsa-mir-4317	snp	A	G	rs74513330	0	0	0	0	0
chr18 13611158 13611158	hsa-mir-4526	ins	.	AC	.	0	0	0	0	0
chr18 13611174 13611175	hsa-mir-4526	snp	A	G	.	0.028045	1	0	0	0
chr18 20513373 20513374	hsa-mir-4741	snp	C	T	rs7227168	0.0399799	1	0	1	0
chr18 33484782 33484783	hsa-mir-187	snp	C	T	rs114964240	0.010306	0	0	0	0
chr18 33484791 33484792	hsa-mir-187	snp	G	A	rs41274312	0.00501932	0	0	0	0
chr18 35237128 35237129	hsa-mir-4318	snp	A	G	rs11873400	0.140739	0	1	0	0
chr18 46196997 46196998	hsa-mir-4743	snp	A	G	rs7235219	0	0	1	0	0
chr18 46576057 46576058	hsa-mir-4744	snp	T	C	rs12456845	0.00688165	0	0	0	0
chr18 46576093 46576094	hsa-mir-4744	snp	A	T	rs139567920	NA	0	0	0	0
chr6 5148524 5148525	hsa-mir-3691	snp	G	A	.	0	0	1	0	1
chr18 47013763 47013764	hsa-mir-1539	snp	C	A	.	0	0	1	0	0
chr18 50763538 50763539	hsa-mir-4528	snp	G	A	rs193204575	NA	1	0	0	0
chr18 53146518 53146519	hsa-mir-4529	snp	C	T	rs73479287	0	0	1	0	0
chr19 804958 804959	hsa-mir-4745	snp	C	T	rs10422347	0.00751683	1	0	0	0
chr19 2250660 2250661	hsa-mir-4321	snp	C	T	.	0	0	1	0	0
chr19 6416444 6416444	hsa-mir-3940	ins	.	T	.	0.028045	1	0	1	0
chr19 6416446 6416447	hsa-mir-3940	snp	G	A	rs187508006	0	1	0	1	0
chr19 8454235 8454236	hsa-mir-4999	snp	A	G	rs72996752	0.185306	0	0	0	0
chr19 10149071 10149072	hsa-mir-5589	snp	A	G	rs116796353	0.111403	0	1	0	1
chr19 10341136 10341137	hsa-mir-4322	snp	G	A	rs114399468	0.0138211	1	0	1	0
chr19 10928118 10928119	hsa-mir-199a-1	snp	A	G	rs183664554	0	1	0	0	0
chr19 13031209 13031210	hsa-mir-5695	snp	T	C	rs2967897	0.0746271	0	0	0	0
chr19 13947291 13947292	hsa-mir-27a	snp	T	C	rs895819	0.0964274	0	0	0	0
chr19 14640377 14640378	hsa-mir-639	snp	T	C	rs114121047	0.0106884	0	1	0	0
chr19 14640398 14640399	hsa-mir-639	snp	G	C	.	0.00501932	0	0	0	0
chr19 14640434 14640435	hsa-mir-639	snp	T	C	.	0.00501932	1	0	0	0
chr19 14640448 14640449	hsa-mir-639	snp	G	A	rs142882191	NA	0	0	0	0
chr19 15560412 15560413	hsa-mir-1470	snp	G	C	.	0	0	1	0	0
chr19 35836529 35836530	hsa-mir-5196	snp	G	A	rs10406069	0.162531	0	0	0	0
chr19 47212572 47212573	hsa-mir-320e	del	C	.	.	0	0	0	0	0
chr19 47212592 47212593	hsa-mir-320e	snp	A	G	rs10423365	0	1	0	0	0
chr19 49812122 49812123	hsa-mir-4324	snp	C	T	rs186859566	0.00501932	0	0	0	0
chr19 50436370 50436371	hsa-mir-4751	snp	G	A	rs8667	0.0168971	0	1	0	1
chr19 54182325 54182326	hsa-mir-515-1	snp	G	A	.	0	0	1	0	0
chr19 54185491 54185492	hsa-mir-520f	snp	G	A	rs75598818	0.0110496	0	0	0	0
chr19 54191742 54191743	hsa-mir-1283-1	snp	A	G	rs57111412	0.329657	0	0	0	0
chr19 54200837 54200837	hsa-mir-525	ins	.	A	.	0.0105693	0	0	0	0
chr19 54200837 54200837	hsa-mir-525	ins	.	AA	.	NA	0	0	0	0
chr19 54210735 54210736	hsa-mir-520c	snp	A	G	rs151188894	0.00501932	1	0	0	0
chr19 54216669 54216670	hsa-mir-519d	snp	A	G	rs116796400	NA	1	0	0	0
chr19 54219853 54219854	hsa-mir-521-2	snp	G	T	rs13382089	0.010306	0	0	0	0
chr19 54225500 54225501	hsa-mir-520g	snp	C	T	rs112328520	0	0	0	0	0
chr19 54228749 54228749	hsa-mir-516b-2	ins	.	AGAAA	.	0.118719	0	0	0	0
chr19 54228774 54228776	hsa-mir-516b-2	del	TT	.	.	0.155484	0	0	0	0
chr19 54238181 54238182	hsa-mir-518d	snp	C	T	rs116220629	0.0245999	0	0	0	0
chr19 54238188 54238189	hsa-mir-518d	snp	G	A	rs73602910	0.010306	0	1	0	1
chr19 54238203 54238204	hsa-mir-518d	snp	G	A	.	0	0	0	0	0
chr19 54238207 54238208	hsa-mir-518d	snp	C	T	rs74704964	0.028045	0	0	0	0
chr19 54240173 54240174	hsa-mir-516b-1	snp	G	A	rs78861479	0.00501932	0	1	0	0
chr19 54240183 54240184	hsa-mir-516b-1	snp	T	A	rs151073675	0.0509424	0	0	0	0
chr19 54244646 54244647	hsa-mir-517c	snp	C	T	rs182664281	0	0	0	0	0
chr19 54245767 54245768	hsa-mir-520h	snp	C	G	rs148716001	0.00501932	0	0	0	0
chr19 54245787 54245788	hsa-mir-520h	snp	G	A	rs56013413	0.260154	0	1	0	0
chr19 54245841 54245841	hsa-mir-520h	ins	.	GT	rs111745142	0	1	0	0	0
chr19 54291992 54291996	hsa-mir-373	del	CTGT	.	.	0.0389428	0	0	0	0
chr19 54786021 54786022	hsa-mir-4752	snp	G	C	rs4112253	0.0425296	0	1	0	0
chr19 58898175 58898176	hsa-mir-4754	snp	C	T	rs138578962	0.00501932	0	0	0	0
chr19 58898192 58898193	hsa-mir-4754	snp	C	T	rs975947	0.293468	0	0	0	0
chr20 2633465 2633466	hsa-mir-1292	snp	C	T	rs73576045	0	0	0	0	0
chr20 18451324 18451325	hsa-mir-3192	snp	T	C	rs11907020	0.067777	0	1	0	0
chr20 26188905 26188906	hsa-mir-663a	snp	G	C	rs183843457	0.00399625	0	0	0	0
chr20 30195032 30195033	hsa-mir-3193	snp	C	T	rs189139281	NA	0	1	0	0
chr20 32636951 32636952	hsa-mir-4755	snp	C	A	.	NA	1	0	0	0
chr20 33578250 33578251	hsa-mir-499a	snp	A	G	rs3746444	0	0	1	0	1
chr20 33578250 33578251	hsa-mir-499b	snp	A	G	rs3746444	0	0	1	0	1
chr20 33578275 33578276	hsa-mir-499a	snp	C	T	rs7267163	0.126046	0	0	0	0
chr20 34041883 34041883	hsa-mir-1289-1	ins	.	A	.	0.067777	1	0	0	0
chr20 43036763 43036764	hsa-mir-3646	snp	G	A	.	0.00501932	0	0	0	0
chr20 49202350 49202351	hsa-mir-645	snp	C	T	rs111893316	0	0	1	0	0
chr20 52685014 52685015	hsa-mir-4756	snp	A	C	.	0	0	0	0	0
chr20 56470455 56470456	hsa-mir-4532	snp	C	T	rs113808830	0	1	0	0	0
chr20 56470458 56470459	hsa-mir-4532	snp	G	A	rs60432575	0	1	0	1	0
chr20 56470467 56470468	hsa-mir-4532	snp	G	A	rs115773106	0	1	0	0	0
chr20 56470470 56470471	hsa-mir-4532	snp	G	A	rs73177830	0.0309529	1	0	0	0
chr20 58883533 58883534	hsa-mir-646	snp	T	C	rs6513496	0	0	0	0	0
chr20 58883604 58883605	hsa-mir-646	snp	T	G	rs6513497	0.106086	1	0	0	0
chr20 61151514 61151515	hsa-mir-1-1	snp	G	A	rs6122014	0	0	0	0	0
chr20 61870140 61870141	hsa-mir-3196	snp	G	A	rs113297757	0.0822688	1	0	0	0
chr20 61870144 61870145	hsa-mir-3196	snp	C	A	.	0	1	0	1	0
chr20 61870166 61870167	hsa-mir-3196	snp	C	A	rs744591	0.0415965	0	0	0	0
chr6 91022526 91022527	hsa-mir-4464	snp	G	T	.	0	0	1	0	1
chr20 61918163 61918164	hsa-mir-4326	snp	C	G	rs6062431	0.109851	0	0	0	0
chr20 61918163 61918164	hsa-mir-4326	snp	C	T	rs6062431	0.0127326	0	0	0	0
chr8 27559250 27559251	hsa-mir-3622b	snp	C	G	.	0	0	1	0	1
chr20 62574005 62574006	hsa-mir-647	snp	A	G	rs73147065	0.264633	1	0	1	0
chr21 14778720 14778721	hsa-mir-3156-3	snp	A	T	rs2747232	0.0227129	1	0	0	0
chr21 15017103 15017103	hsa-mir-3118-5	ins	.	TAG	.	0.00436532	0	0	0	0
chr21 15017159 15017162	hsa-mir-3118-5	del	ATT	.	.	0	1	0	0	0
chr21 20058437 20058438	hsa-mir-548x	snp	C	T	.	0.010306	0	0	0	0
chr21 31747669 31747670	hsa-mir-4327	snp	A	C	rs184673159	0.00501932	0	1	0	1
chr21 44371113 44371114	hsa-mir-5692b	snp	T	C	rs451887	0.0132589	0	0	0	0
chr22 18246959 18246960	hsa-mir-3198-1	snp	C	G	rs56660112	0.0245999	0	1	0	1
chr22 26951184 26951185	hsa-mir-548j	snp	C	G	rs4822739	0	0	0	0	0
chr22 26951214 26951215	hsa-mir-548j	snp	T	C	rs12161068	0.0968106	1	0	0	0
chr22 28316593 28316593	hsa-mir-3199-1	ins	.	G	rs149857288	NA	0	0	0	0
chr22 28316593 28316593	hsa-mir-3199-2	ins	.	G	rs149857288	NA	0	1	0	0
chr22 29729162 29729163	hsa-mir-3653	snp	C	A	rs116331513	NA	0	0	0	0
chr22 31556050 31556051	hsa-mir-3928	snp	G	A	.	0.000935115	0	1	0	0
chr22 33832597 33832598	hsa-mir-4764	snp	G	A	rs80267262	0.00501932	0	0	0	0
chr22 35731696 35731697	hsa-mir-3909	snp	G	A	rs9607265	NA	0	0	0	0
chr22 38240302 38240303	hsa-mir-658	snp	C	T	.	0.00542539	0	1	0	0
chr22 41488567 41488568	hsa-mir-1281	snp	C	T	.	0.00384756	0	0	0	0
chr22 42319268 42319269	hsa-mir-378i	snp	A	C	rs111400080	0.010306	0	0	0	0
chr22 46156445 46156446	hsa-mir-4762	snp	G	A	rs60308683	0	0	0	0	0
chr22 46509494 46509495	hsa-mir-4763	snp	A	G	.	0.00501932	0	0	0	0
chr22 49176142 49176143	hsa-mir-4535	snp	G	A	.	0	0	0	0	0

## Sheet: TS2-Novel seed variants
Table S2: Novel variants within miRNA seed sequences. Bolded variants are non-singletons.
Rank	Location	RS_IDs	varType	reference	alleleSeq	hairpin_name	Fst_Africa_NonAfrica	in_seed_5p	in_seed_3p	Freq_Africa	Freq_NonAfrica
1	chr19 6416444 6416444	.	ins	.	T	hsa-mir-3940	0.028045	1	0	0	0.04
2	chr1 117637322 117637323	.	snp	G	T	hsa-mir-942	0.0245999	0	1	0.046875	0
3	chr6 30858731 30858733	.	del	CT	.	hsa-mir-4640	0.0157838	0	1	0.078125	0.02
4	chr3 128081086 128081087	.	snp	C	T	hsa-mir-1280	0.010306	0	1	0.03125	0
5	chr10 115537763 115537766	.	del	ACA	.	hsa-mir-4483	0.010306	0	1	0.03125	0
6	chr3 71591155 71591156	.	snp	T	G	hsa-mir-1284	0.00501932	1	0	0	0.02
7	chr3 109321719 109321720	.	snp	C	T	hsa-mir-4445	0.00501932	0	1	0	0.02
8	chr8 26906388 26906389	.	snp	G	T	hsa-mir-548h-4	0.00501932	1	0	0	0.02
9	chr17 75393107 75393108	.	snp	C	T	hsa-mir-4316	0.00501932	0	1	0	0.02
10	chr18 46576114 46576115	.	snp	A	C	hsa-mir-4744	0.00501932	0	1	0	0.02
11	chr20 61870170 61870171	.	snp	C	T	hsa-mir-3196	0.00501932	0	1	0	0.02
12	chr12 69666978 69666979	.	snp	A	G	hsa-mir-1279	0.00436532	0	1	0	0.02
13	chr1 62544469 62544470	.	snp	C	T	hsa-mir-3116-1	0	0	1	0.015625	0
14	chr1 62544469 62544470	.	snp	C	T	hsa-mir-3116-2	0	0	1	0.015625	0
15	chr1 193105683 193105683	.	ins	.	TA	hsa-mir-1278	0	1	0	0.015625	0
16	chr2 213291050 213291051	.	snp	T	C	hsa-mir-548f-2	0	1	0	0.015625	0
17	chr3 164059157 164059158	.	snp	C	T	hsa-mir-720	0	1	0	0.015625	0
18	chr4 166307422 166307423	.	snp	G	A	hsa-mir-578	0	0	1	0.015625	0
19	chr5 169455550 169455551	.	snp	T	C	hsa-mir-378e	0	1	0	0.015625	0
20	chr6 5148524 5148525	.	snp	G	A	hsa-mir-3691	0	0	1	0.015625	0
21	chr6 91022526 91022527	.	snp	G	T	hsa-mir-4464	0	0	1	0.015625	0
22	chr8 27559250 27559251	.	snp	C	G	hsa-mir-3622b	0	0	1	0.015625	0
23	chr9 137271300 137271301	.	snp	C	G	hsa-mir-4669	0	1	0	0.015625	0
24	chr12 54427752 54427753	.	snp	G	T	hsa-mir-615	0	1	0	0.015625	0
25	chr14 101533073 101533074	.	snp	C	A	hsa-mir-656	0	0	1	0.015625	0
26	chr16 30886628 30886629	.	snp	G	A	hsa-mir-4519	0	0	1	0.0192308	0
27	chr17 8090520 8090521	.	snp	G	A	hsa-mir-3676	0	1	0	0.015625	0
28	chr20 61870144 61870145	.	snp	C	A	hsa-mir-3196	0	1	0	0.015625	0
29	chr20 62572873 62572874	.	snp	C	T	hsa-mir-1914	0	0	1	0.015625	0

## Sheet: TS3-DIANA Targets
Table S3: Predicted change in gene targets of miRNA (hsa-mi-4640-3p) with novel "CT" deletion
DIANA predicted mRNA targets of miRNA hsa-mir-4640-3p with novel "CT" deletion in its seed sequence
Gene ID	Gene Name	Gene Description	Score	Binding Score	Binding Category	Num Conserved Species	Conserved Species	Chr Start	Chr Stop	Chr Num	UTR Start	UTR Stop	Free UTR NTs	UTR Binding NTs	miRNA Binding NTs	Free miRNA NTs
ENSG00000130517	PGPEP1	Pyroglutamyl-peptidase 1 (EC 3.4.19.3) (Pyroglutamyl-peptidase I) (Pyrrolidone-carboxylate peptidase) (5-oxoprolyl-peptidase) (PGP-I). [Source:Uniprot/SWISSPROT Acc:Q9NXJ5]	10	1	9mer	0	Not Conserved	18336491	18336519	19	1097	1125	CAUGGGGUCC C	GU GGCCAGG AACGGGGUG	CA CCGGUCC UUGCCCCAC	C U
ENSG00000130517	PGPEP1	Pyroglutamyl-peptidase 1 (EC 3.4.19.3) (Pyroglutamyl-peptidase I) (Pyrrolidone-carboxylate peptidase) (5-oxoprolyl-peptidase) (PGP-I). [Source:Uniprot/SWISSPROT Acc:Q9NXJ5]	10	1	7mer	0	Not Conserved	18336720	18336748	19	1326	1354	ACGAGUUUGUUGUUCU UU	CC AGCGGGGUG	GG UUGCCCCAC	C UCCU
ENSG00000130517	PGPEP1	Pyroglutamyl-peptidase 1 (EC 3.4.19.3) (Pyroglutamyl-peptidase I) (Pyrrolidone-carboxylate peptidase) (5-oxoprolyl-peptidase) (PGP-I). [Source:Uniprot/SWISSPROT Acc:Q9NXJ5]	10	1	8mer	0	Not Conserved	18337549	18337577	19	2155	2183	UCUAGAUAGUUU U	GGGUU GGGAACGGGGU	CCCGG CCUUUGCCCCA	A U C
ENSG00000130517	PGPEP1	Pyroglutamyl-peptidase 1 (EC 3.4.19.3) (Pyroglutamyl-peptidase I) (Pyrrolidone-carboxylate peptidase) (5-oxoprolyl-peptidase) (PGP-I). [Source:Uniprot/SWISSPROT Acc:Q9NXJ5]	10	1	8mer with wobble	0	Not Conserved	18340641	18340669	19	5247	5275	GGGAGCUGC AC C	GUG GGCCAG AUGGGGUG	CAC CCGGUC UGCCCCAC	CUU
ENSG00000174233	ADCY6	Adenylate cyclase type 6 (EC 4.6.1.1) (Adenylate cyclase type VI) (ATP pyrophosphate-lyase 6) (Adenylyl cyclase 6) (Ca(2+)-inhibitable adenylyl cyclase). [Source:Uniprot/SWISSPROT Acc:O43306]	8	1	9mer	0	Not Conserved	47447934	47447962	12	678	706	AGUUCCUGCACGCU	CCAGGGAACGGGGUG	GGUCCUUUGCCCCAC	C
ENSG00000174233	ADCY6	Adenylate cyclase type 6 (EC 4.6.1.1) (Adenylate cyclase type VI) (ATP pyrophosphate-lyase 6) (Adenylyl cyclase 6) (Ca(2+)-inhibitable adenylyl cyclase). [Source:Uniprot/SWISSPROT Acc:O43306]	8	1	8mer with wobble	3	bosTau2,loxAfr1,echTel1	47447408	47447436	12	1204	1232	CCCA UU A UGGG	GG GC CAGGAG AUGGGGUG	CC CG GUCCUU UGCCCCAC	A
ENSG00000174233	ADCY6	Adenylate cyclase type 6 (EC 4.6.1.1) (Adenylate cyclase type VI) (ATP pyrophosphate-lyase 6) (Adenylyl cyclase 6) (Ca(2+)-inhibitable adenylyl cyclase). [Source:Uniprot/SWISSPROT Acc:O43306]	8	1	8mer	0	Not Conserved	47447130	47447158	12	1482	1510	GA A U UACUGGUACU	GG CC GGA ACGGGGUG	CC GG CCU UGCCCCAC	A C U U
ENSG00000112493	TAPBP	tapasin isoform 1 precursor [Source:RefSeq_peptide Acc:NP_003181]	8	1	7mer	0	Not Conserved	33377152	33377180	6	334	362	AUUUUUGUAUUU UA U	UUAG GAGACGGGGU	GGUC CUUUGCCCCA	C C
ENSG00000112493	TAPBP	tapasin isoform 1 precursor [Source:RefSeq_peptide Acc:NP_003181]	8	1	7mer	0	Not Conserved	33376542	33376570	6	944	972	AUUUUGUAUUUU UA U	UUAG GAGACGGGGU	GGUC CUUUGCCCCA	C C
ENSG00000112493	TAPBP	tapasin isoform 1 precursor [Source:RefSeq_peptide Acc:NP_003181]	8	1	7mer	0	Not Conserved	33376238	33376266	6	1248	1276	CUUUUU UUU UA U	GUG UUAG GAGACGGGGU	CAC GGUC CUUUGCCCCA	CC C
ENSG00000112493	TAPBP	tapasin isoform 1 precursor [Source:RefSeq_peptide Acc:NP_003181]	8	1	7mer	0	Not Conserved	33375496	33375524	6	1990	2018	UCAGGACG C ACCC A	GU GGCCAG ACGGGGU	CA CCGGUC UGCCCCA	C CUU C
Original DIANA predicted mRNA targets of miRNA hsa-mir-4640-3p
Gene ID	Gene Name	Gene Description	Score	Binding Score	Binding Category	Num Conserved Species	Conserved Species	Chr Start	Chr Stop	Chr Num	UTR Start	UTR Stop	Free UTR NTs	UTR Binding NTs	miRNA Binding NTs	Free miRNA NTs
ENSG00000185896	LAMP1	Lysosome-associated membrane glycoprotein 1 precursor (LAMP-1) (CD107a antigen). [Source:Uniprot/SWISSPROT Acc:P11279]	28	1	7mer	0	Not Conserved	113024970	113024998	13	1761	1789	ACCAAA A AUUUU GU	GU GG GAGG GGGGGUG	CA CC CUUU CCCCCAC	C GGUC GU
ENSG00000185896	LAMP1	Lysosome-associated membrane glycoprotein 1 precursor (LAMP-1) (CD107a antigen). [Source:Uniprot/SWISSPROT Acc:P11279]	28	1	8mer	0	Not Conserved	113024987	113025015	13	1778	1806	A G UG UCUCUCUG	GGGU GGGG C AGGGGGUG	CCCG UCCU G UCCCCCAC	A G UU
ENSG00000185896	LAMP1	Lysosome-associated membrane glycoprotein 1 precursor (LAMP-1) (CD107a antigen). [Source:Uniprot/SWISSPROT Acc:P11279]	28	1	7mer	0	Not Conserved	113024993	113025021	13	1784	1812	G UGCUCUCUC G GG	GGG U AGGG U GGGGGUG	CCC G UCCU G CCCCCAC	A G UU U
ENSG00000185896	LAMP1	Lysosome-associated membrane glycoprotein 1 precursor (LAMP-1) (CD107a antigen). [Source:Uniprot/SWISSPROT Acc:P11279]	28	1	7mer	0	Not Conserved	113025018	113025046	13	1809	1837	U CUGUCUCUGA U	GG GCCG GGGG GGGGGUG	CC CGGU CCUU CCCCCAC	A UGU
ENSG00000185896	LAMP1	Lysosome-associated membrane glycoprotein 1 precursor (LAMP-1) (CD107a antigen). [Source:Uniprot/SWISSPROT Acc:P11279]	28	1	7mer	0	Not Conserved	113025043	113025071	13	1834	1862	U CUGUCUCUGA U	GG GCCG GGGG GGGGGUG	CC CGGU CCUU CCCCCAC	A UGU
ENSG00000185896	LAMP1	Lysosome-associated membrane glycoprotein 1 precursor (LAMP-1) (CD107a antigen). [Source:Uniprot/SWISSPROT Acc:P11279]	28	1	8mer	0	Not Conserved	113025063	113025091	13	1854	1882	GGUG CUCUCUCUG	GUGGG CCG AGGGGGUG	CACCC GGU UCCCCCAC	CCUUUG
ENSG00000185896	LAMP1	Lysosome-associated membrane glycoprotein 1 precursor (LAMP-1) (CD107a antigen). [Source:Uniprot/SWISSPROT Acc:P11279]	28	1	7mer	0	Not Conserved	113025069	113025097	13	1860	1888	GU CUCUCUCUGA GG	GCCG GGG U GGGGGUG	CGGU CCU G CCCCCAC	C UU U
ENSG00000185896	LAMP1	Lysosome-associated membrane glycoprotein 1 precursor (LAMP-1) (CD107a antigen). [Source:Uniprot/SWISSPROT Acc:P11279]	28	1	8mer	0	Not Conserved	113025089	113025117	13	1880	1908	GGUG CUUUCUCUG	GUGGG CCG AGGGGGUG	CACCC GGU UCCCCCAC	CCUUUG
ENSG00000185896	LAMP1	Lysosome-associated membrane glycoprotein 1 precursor (LAMP-1) (CD107a antigen). [Source:Uniprot/SWISSPROT Acc:P11279]	28	1	7mer	0	Not Conserved	113025095	113025123	13	1886	1914	GU CUUUCUCUGA GG	GCCG GGG U GGGGGUG	CGGU CCU G CCCCCAC	C UU U
ENSG00000185896	LAMP1	Lysosome-associated membrane glycoprotein 1 precursor (LAMP-1) (CD107a antigen). [Source:Uniprot/SWISSPROT Acc:P11279]	28	1	8mer	0	Not Conserved	113025115	113025143	13	1906	1934	GGUG CUCUCUCUG	GUGGG CCG AGGGGGUG	CACCC GGU UCCCCCAC	CCUUUG
ENSG00000185896	LAMP1	Lysosome-associated membrane glycoprotein 1 precursor (LAMP-1) (CD107a antigen). [Source:Uniprot/SWISSPROT Acc:P11279]	28	1	7mer	0	Not Conserved	113025121	113025149	13	1912	1940	GU CUCUCUCUGA GG	GCCG GGG U GGGGGUG	CGGU CCU G CCCCCAC	C UU U
ENSG00000185896	LAMP1	Lysosome-associated membrane glycoprotein 1 precursor (LAMP-1) (CD107a antigen). [Source:Uniprot/SWISSPROT Acc:P11279]	28	1	7mer	0	Not Conserved	113025170	113025198	13	1961	1989	AAU CUGUCUCUGA U	GCCG GGGG GGGGGUG	CGGU CCUU CCCCCAC	C UGU
ENSG00000204058			14	1	7mer	0	Not Conserved	76831838	76831866	10	446	474	AAACUGAAA UUCUUUUGAA	CC GGGGGGUG	GG UCCCCCAC	C UCCUUUG
ENSG00000204058			14	1	7mer	0	Not Conserved	76831865	76831893	10	473	501	UGCGC A AA ACU	GUG GG CAG GCGGGGGGUG	CAC CC GUC UGUCCCCCAC	G CUU
ENSG00000204058			14	1	7mer	1	monDom4	76832517	76832545	10	1125	1153	AAGAGGA C UCCU U	G GGCC GGGA GGGGGUG	C CCGG CCUU CCCCCAC	A U UGU
ENSG00000204058			14	1	8mer	0	Not Conserved	76833430	76833458	10	2038	2066	CUCGCAGAAAUU G	CCAGGAA A AGGGGGUG	GGUCCUU U UCCCCCAC	C G
ENSG00000204058			14	1	7mer	0	Not Conserved	76833992	76834020	10	2600	2628	GUAAGAGCACA UGCAUUCA U	CC AGGGGGU	GG UCCCCCA	C UCCUUUG C
ENSG00000204058			14	1	8mer	1	loxAfr1	76834856	76834884	10	3464	3492	A CAGAUAUUG G	GGGC AGG GAG AGGGGGUG	CCCG UCC UUU UCCCCCAC	A G G
ENSG00000125740	FOSB	Protein fosB (G0/G1 switch regulatory protein 3). [Source:Uniprot/SWISSPROT Acc:P53539]	14	1	9mer	2	mm8,loxAfr1	50668331	50668359	19	220	248	AGAGC U A UUU	UGG G C GGGGACAGGGGGUG	ACC C G CCUUUGUCCCCCAC	C G U
ENSG00000125740	FOSB	Protein fosB (G0/G1 switch regulatory protein 3). [Source:Uniprot/SWISSPROT Acc:P53539]	14	1	7mer	0	Not Conserved	50668462	50668490	19	351	379	UCCUGU A AUUA	GUG GG AGG GAC GGGGGUG	CAC CC UCC UUG CCCCCAC	GG U U
ENSG00000125740	FOSB	Protein fosB (G0/G1 switch regulatory protein 3). [Source:Uniprot/SWISSPROT Acc:P53539]	14	1	8mer	1	bosTau2	50669121	50669149	19	1010	1038	CUCAACA A ACUCA	GUG GUUAG AGGGGGUG	CAC CGGUC UCCCCCAC	C CUUUG
ENSG00000125740	FOSB	Protein fosB (G0/G1 switch regulatory protein 3). [Source:Uniprot/SWISSPROT Acc:P53539]	14	1	8mer	0	Not Conserved	50669141	50669169	19	1030	1058	AAGG UGA AACC	GGG CAG GAGA AGGGGGUG	CCC GUC CUUU UCCCCCAC	A G G
ENSG00000125740	FOSB	Protein fosB (G0/G1 switch regulatory protein 3). [Source:Uniprot/SWISSPROT Acc:P53539]	14	1	7mer	0	Not Conserved	50669518	50669546	19	1407	1435	AAAUUUAUAUUUUUUAAUAU	CGGGGGGUG	GUCCCCCAC	U
ENSG00000107957	SH3PXD2A	SH3 and PX domain-containing protein 2A (SH3 multiple domains protein 1) (Five SH3 domain-containing protein) (Adaptor protein TKS5). [Source:Uniprot/SWISSPROT Acc:Q5TCZ1]	14	1	7mer	0	Not Conserved	105351467	105351495	10	67	95	AACAAAA AA AAAU	GGG AGGAAA GGGGGUG	CCC UCCUUU CCCCCAC	A GG GU
ENSG00000107957	SH3PXD2A	SH3 and PX domain-containing protein 2A (SH3 multiple domains protein 1) (Five SH3 domain-containing protein) (Adaptor protein TKS5). [Source:Uniprot/SWISSPROT Acc:Q5TCZ1]	14	1	7mer	2	oryCun1,loxAfr1	105351460	105351488	10	74	102	AA AAAUGGGGGU	GGG AGGAAA GGGGGGUG	CCC UCCUUU UCCCCCAC	A GG G
ENSG00000107957	SH3PXD2A	SH3 and PX domain-containing protein 2A (SH3 multiple domains protein 1) (Five SH3 domain-containing protein) (Adaptor protein TKS5). [Source:Uniprot/SWISSPROT Acc:Q5TCZ1]	14	1	7mer	1	oryCun1	105351453	105351481	10	81	109	GAAAAAAUG G GG	GGG UGGGG UGGGGGGUG	CCC GUCCU GUCCCCCAC	A G UU
ENSG00000107957	SH3PXD2A	SH3 and PX domain-containing protein 2A (SH3 multiple domains protein 1) (Five SH3 domain-containing protein) (Adaptor protein TKS5). [Source:Uniprot/SWISSPROT Acc:Q5TCZ1]	14	1	7mer	0	Not Conserved	105351366	105351394	10	168	196	CCACAGC AA G	UGG G UAGGGGAU GGGGGUG	ACC C GUCCUUUG CCCCCAC	C G U
ENSG00000107957	SH3PXD2A	SH3 and PX domain-containing protein 2A (SH3 multiple domains protein 1) (Five SH3 domain-containing protein) (Adaptor protein TKS5). [Source:Uniprot/SWISSPROT Acc:Q5TCZ1]	14	1	7mer	0	Not Conserved	105351004	105351032	10	530	558	GCCACCAC CUU CUU	UGG UCAGG GGGGGUG	ACC GGUCC CCCCCAC	C C UUUGU
ENSG00000107957	SH3PXD2A	SH3 and PX domain-containing protein 2A (SH3 multiple domains protein 1) (Five SH3 domain-containing protein) (Adaptor protein TKS5). [Source:Uniprot/SWISSPROT Acc:Q5TCZ1]	14	1	8mer	1	dasNov1	105348545	105348573	10	2989	3017	CAGUCCUUCU ACAU C A	CCG GG CAGGGGGU	GGU CC GUCCCCCA	C UUU C
ENSG00000107957	SH3PXD2A	SH3 and PX domain-containing protein 2A (SH3 multiple domains protein 1) (Five SH3 domain-containing protein) (Adaptor protein TKS5). [Source:Uniprot/SWISSPROT Acc:Q5TCZ1]	14	1	8mer with wobble	0	Not Conserved	105346830	105346858	10	4704	4732	AAUUCUGCU AGU C	CCGGGAAG CGGGGGGU	GGUCCUUU GUCCCCCA	C C
ENSG00000105447	GRWD1	Glutamate-rich WD repeat-containing protein 1. [Source:Uniprot/SWISSPROT Acc:Q9BQ67]	13	1	7mer	0	Not Conserved	53649014	53649042	19	919	947	AAACGGGGU UUU	GUGGG GGGAG GGGGGUG	CACCC UCCUU CCCCCAC	GG UGU
ENSG00000105447	GRWD1	Glutamate-rich WD repeat-containing protein 1. [Source:Uniprot/SWISSPROT Acc:Q9BQ67]	13	1	7mer	4	rn4,mm8,bosTau2,canFam2	53649614	53649642	19	1519	1547	A A CCCAGC A GG U	GG GCC GG G CA GGGGGUG	CC CGG CC U GU CCCCCAC	A U UU
ENSG00000105447	GRWD1	Glutamate-rich WD repeat-containing protein 1. [Source:Uniprot/SWISSPROT Acc:Q9BQ67]	13	1	7mer	0	Not Conserved	53650604	53650632	19	2509	2537	CGCCCUGCUUUU	GCUAGGGGA GGGGGGUG	CGGUCCUUU UCCCCCAC	C G
ENSG00000105447	GRWD1	Glutamate-rich WD repeat-containing protein 1. [Source:Uniprot/SWISSPROT Acc:Q9BQ67]	13	1	8mer	0	Not Conserved	53650864	53650892	19	2769	2797	AGCCUGUUCC ACU U	CCA G GAA AGGGGGUG	GGU C CUU UCCCCCAC	C UG
ENSG00000105447	GRWD1	Glutamate-rich WD repeat-containing protein 1. [Source:Uniprot/SWISSPROT Acc:Q9BQ67]	13	1	7mer	0	Not Conserved	53651193	53651221	19	3098	3126	CUUUGGUGAGAGA A U	UGGGC AG GGGGGUG	ACCCG UC CCCCCAC	C G CUUUGU
ENSG00000105447	GRWD1	Glutamate-rich WD repeat-containing protein 1. [Source:Uniprot/SWISSPROT Acc:Q9BQ67]	13	1	7mer	0	Not Conserved	53651266	53651294	19	3171	3199	CCCACCUGCCCCC CCC	CCAG AC GGGGGUG	GGUC UG CCCCCAC	C CUU U
ENSG00000105325	FZR1	Fizzy-related protein homolog (Fzr) (Cdh1/Hct1 homolog) (hCDH1) (CDC20-like protein 1). [Source:Uniprot/SWISSPROT Acc:Q9UM11]	13	1	9mer	0	Not Conserved	3487375	3487403	19	1540	1568	CCCCUCACU C U U	GUG GCC G GCAGGGGGUG	CAC CGG C UGUCCCCCAC	C U CUU
ENSG00000105325	FZR1	Fizzy-related protein homolog (Fzr) (Cdh1/Hct1 homolog) (hCDH1) (CDC20-like protein 1). [Source:Uniprot/SWISSPROT Acc:Q9UM11]	13	1	8mer	0	Not Conserved	3487647	3487675	19	1812	1840	G UUCUGCCCAUGC	GGGCU GG UAGGGGGUG	CCCGG CC GUCCCCCAC	A U UUU
ENSG00000105325	FZR1	Fizzy-related protein homolog (Fzr) (Cdh1/Hct1 homolog) (hCDH1) (CDC20-like protein 1). [Source:Uniprot/SWISSPROT Acc:Q9UM11]	13	1	7mer	0	Not Conserved	3488097	3488125	19	2262	2290	GG GAGCAAG	GGGCCAGGAG ACA GGGGGUG	CCCGGUCCUU UGU CCCCCAC	A
ENSG00000105325	FZR1	Fizzy-related protein homolog (Fzr) (Cdh1/Hct1 homolog) (hCDH1) (CDC20-like protein 1). [Source:Uniprot/SWISSPROT Acc:Q9UM11]	13	1	9mer	0	Not Conserved	3488520	3488548	19	2685	2713	CA A G CCUGGCC	GG G CAGGAG CAGGGGGUG	CC C GUCCUU GUCCCCCAC	A G U
ENSG00000197283	SYNGAP1	Ras GTPase-activating protein SynGAP (Synaptic Ras GTPase-activating protein 1) (Synaptic Ras-GAP 1) (Neuronal RasGAP). [Source:Uniprot/SWISSPROT Acc:Q96PV0]	12	1	7mer	5	rn4,mm8,oryCun1,bosTau2,canFam2	33527995	33528023	6	333	361	GACAGACCCUCACCC CC U	CCA C GGGGGUG	GGU G CCCCCAC	C CCUUU U
ENSG00000197283	SYNGAP1	Ras GTPase-activating protein SynGAP (Synaptic Ras GTPase-activating protein 1) (Synaptic Ras-GAP 1) (Neuronal RasGAP). [Source:Uniprot/SWISSPROT Acc:Q96PV0]	12	1	7mer	0	Not Conserved	33530693	33530721	6	3031	3059	UUCCAGUUAUUGCU GU U	C GGGG AGGGGGU	G CCUU UCCCCCA	C GU UG C
ENSG00000197283	SYNGAP1	Ras GTPase-activating protein SynGAP (Synaptic Ras GTPase-activating protein 1) (Synaptic Ras-GAP 1) (Neuronal RasGAP). [Source:Uniprot/SWISSPROT Acc:Q96PV0]	12	1	7mer	0	Not Conserved	33531848	33531876	6	4186	4214	GCCA ACAUCU G C	GGGCCA GGGG AGGGGGU	CCCGGU CUUU UCCCCCA	A C G C
ENSG00000197283	SYNGAP1	Ras GTPase-activating protein SynGAP (Synaptic Ras GTPase-activating protein 1) (Synaptic Ras-GAP 1) (Neuronal RasGAP). [Source:Uniprot/SWISSPROT Acc:Q96PV0]	12	1	9mer	2	bosTau2,canFam2	33531899	33531927	6	4237	4265	UCA AAU UCCUGU	UGGG GAAA CAGGGGGUG	ACCC CUUU GUCCCCCAC	C GGUC
ENSG00000197283	SYNGAP1	Ras GTPase-activating protein SynGAP (Synaptic Ras GTPase-activating protein 1) (Synaptic Ras-GAP 1) (Neuronal RasGAP). [Source:Uniprot/SWISSPROT Acc:Q96PV0]	12	1	7mer	0	Not Conserved	33533220	33533248	6	5558	5586	GGAG A AUACU C	GGG CAG GGAAU GGGGGUG	CCC GUC CUUUG CCCCCAC	A G U
ENSG00000184985	SORCS2	VPS10 domain-containing receptor SorCS2 precursor. [Source:Uniprot/SWISSPROT Acc:Q96PQ0]	12	1	7mer	0	Not Conserved	7793458	7793486	4	566	594	CUAGGUAGCUGCU G U U	GGC G GG GGGGGUG	CCG U CC CCCCCAC	C G UUUGU
ENSG00000184985	SORCS2	VPS10 domain-containing receptor SorCS2 precursor. [Source:Uniprot/SWISSPROT Acc:Q96PQ0]	12	1	7mer	0	Not Conserved	7794051	7794079	4	1159	1187	GUGUAAGUCUA UAUA	UAGGAA GGGGGGUG	GUCCUU UCCCCCAC	G UG
ENSG00000184985	SORCS2	VPS10 domain-containing receptor SorCS2 precursor. [Source:Uniprot/SWISSPROT Acc:Q96PQ0]	12	1	7mer	0	Not Conserved	7794208	7794236	4	1316	1344	CCU UGAUGUGCU U	GGCU GG GGC GGGGGUG	CCGG CC UUG CCCCCAC	C U U U
ENSG00000184985	SORCS2	VPS10 domain-containing receptor SorCS2 precursor. [Source:Uniprot/SWISSPROT Acc:Q96PQ0]	12	1	7mer	0	Not Conserved	7794280	7794308	4	1388	1416	CCUGGA U AUG CU U	UGG G CG GGC GGGGGUG	ACC C GU UUG CCCCCAC	C G CCU U
ENSG00000184985	SORCS2	VPS10 domain-containing receptor SorCS2 precursor. [Source:Uniprot/SWISSPROT Acc:Q96PQ0]	12	1	7mer	0	Not Conserved	7794352	7794380	4	1460	1488	CCU UG UGCUGGCU	GGCU GG ACA GGGGGUG	CCGG CC UGU CCCCCAC	C U UU
ENSG00000184985	SORCS2	VPS10 domain-containing receptor SorCS2 precursor. [Source:Uniprot/SWISSPROT Acc:Q96PQ0]	12	1	7mer	0	Not Conserved	7794570	7794598	4	1678	1706	GGAACCUCAUCUC U U	CC GGG CGGGGGGUG	GG CCU GUCCCCCAC	C U UU
ENSG00000171368	TPPP	Tubulin polymerization-promoting protein (TPPP) (25 kDa brain-specific protein) (p25-alpha) (p24) (p25). [Source:Uniprot/SWISSPROT Acc:O94811]	12	1	7mer	0	Not Conserved	717660	717688	5	528	556	GGGCAGA A CCU	GUG GGCCA GGC GGGGGUG	CAC CCGGU UUG CCCCCAC	CCU U
ENSG00000171368	TPPP	Tubulin polymerization-promoting protein (TPPP) (25 kDa brain-specific protein) (p25-alpha) (p24) (p25). [Source:Uniprot/SWISSPROT Acc:O94811]	12	1	7mer	0	Not Conserved	716443	716471	5	1745	1773	CCUCACC U AG	GGCC GGGGA GCGGGGGGUG	CCGG UCCUU UGUCCCCCAC	C
ENSG00000171368	TPPP	Tubulin polymerization-promoting protein (TPPP) (25 kDa brain-specific protein) (p25-alpha) (p24) (p25). [Source:Uniprot/SWISSPROT Acc:O94811]	12	1	7mer	0	Not Conserved	714536	714564	5	3652	3680	GGACACA A UUCUGU	GGG CAGG C GGGGGUG	CCC GUCC G CCCCCAC	A G UUU U
ENSG00000171368	TPPP	Tubulin polymerization-promoting protein (TPPP) (25 kDa brain-specific protein) (p25-alpha) (p24) (p25). [Source:Uniprot/SWISSPROT Acc:O94811]	12	1	7mer	0	Not Conserved	714431	714459	5	3757	3785	GGAGAGA A UUCUGUU	GGG CAGG GGGGGUG	CCC GUCC CCCCCAC	A G UUUGU
ENSG00000171368	TPPP	Tubulin polymerization-promoting protein (TPPP) (25 kDa brain-specific protein) (p25-alpha) (p24) (p25). [Source:Uniprot/SWISSPROT Acc:O94811]	12	1	7mer	0	Not Conserved	714396	714424	5	3792	3820	GGAGACA A UUCUGU	GGG CAGG C GGGGGUG	CCC GUCC G CCCCCAC	A G UUU U
ENSG00000171368	TPPP	Tubulin polymerization-promoting protein (TPPP) (25 kDa brain-specific protein) (p25-alpha) (p24) (p25). [Source:Uniprot/SWISSPROT Acc:O94811]	12	1	7mer	0	Not Conserved	714326	714354	5	3862	3890	GGAGAGA A UUCUGUU	GGG CAGG GGGGGUG	CCC GUCC CCCCCAC	A G UUUGU
ENSG00000169926	KLF13	Krueppel-like factor 13 (Transcription factor BTEB3) (Basic transcription element-binding protein 3) (BTE-binding protein 3) (RANTES factor of late activated T-lymphocytes 1) (RFLAT-1) (Transcription factor NSLP1) (Novel Sp1-like zinc finger transcription [Source:Uniprot/SWISSPROT Acc:Q9Y2Y9]	12	1	7mer	0	Not Conserved	29453365	29453393	15	1570	1598	GAGCACACACGC U UU	GUG G GGG GGGGGUG	CAC C UCC CCCCCAC	C GG UUUGU
ENSG00000169926	KLF13	Krueppel-like factor 13 (Transcription factor BTEB3) (Basic transcription element-binding protein 3) (BTE-binding protein 3) (RANTES factor of late activated T-lymphocytes 1) (RFLAT-1) (Transcription factor NSLP1) (Novel Sp1-like zinc finger transcription [Source:Uniprot/SWISSPROT Acc:Q9Y2Y9]	12	1	7mer	0	Not Conserved	29454329	29454357	15	2534	2562	UGGUUUGUUUUAGAG	CAGGG CGGGGGGUG	GUCCU GUCCCCCAC	G UU
ENSG00000169926	KLF13	Krueppel-like factor 13 (Transcription factor BTEB3) (Basic transcription element-binding protein 3) (BTE-binding protein 3) (RANTES factor of late activated T-lymphocytes 1) (RFLAT-1) (Transcription factor NSLP1) (Novel Sp1-like zinc finger transcription [Source:Uniprot/SWISSPROT Acc:Q9Y2Y9]	12	1	7mer	0	Not Conserved	29456440	29456468	15	4645	4673	ACAAGUCACACAUU	CCGGGGA GGGGGGUG	GGUCCUU UCCCCCAC	C UG
ENSG00000169926	KLF13	Krueppel-like factor 13 (Transcription factor BTEB3) (Basic transcription element-binding protein 3) (BTE-binding protein 3) (RANTES factor of late activated T-lymphocytes 1) (RFLAT-1) (Transcription factor NSLP1) (Novel Sp1-like zinc finger transcription [Source:Uniprot/SWISSPROT Acc:Q9Y2Y9]	12	1	7mer	0	Not Conserved	29456447	29456475	15	4652	4680	ACACAUUCCG A GG	GGG GGGG UGGGGGGUG	CCC UCCU GUCCCCCAC	A GG UU
ENSG00000169926	KLF13	Krueppel-like factor 13 (Transcription factor BTEB3) (Basic transcription element-binding protein 3) (BTE-binding protein 3) (RANTES factor of late activated T-lymphocytes 1) (RFLAT-1) (Transcription factor NSLP1) (Novel Sp1-like zinc finger transcription [Source:Uniprot/SWISSPROT Acc:Q9Y2Y9]	12	1	7mer	0	Not Conserved	29456469	29456497	15	4674	4702	GGGG A G U U	GUGG G CAGGAAG CA GGGGGUG	CACC C GUCCUUU GU CCCCCAC	G
ENSG00000169926	KLF13	Krueppel-like factor 13 (Transcription factor BTEB3) (Basic transcription element-binding protein 3) (BTE-binding protein 3) (RANTES factor of late activated T-lymphocytes 1) (RFLAT-1) (Transcription factor NSLP1) (Novel Sp1-like zinc finger transcription [Source:Uniprot/SWISSPROT Acc:Q9Y2Y9]	12	1	7mer	0	Not Conserved	29456475	29456503	15	4680	4708	A G U UGGGGGU	GG G CAGGAAG CA GGGGGUG	CC C GUCCUUU GU CCCCCAC	A G
ENSG00000131398	KCNC3	Potassium voltage-gated channel subfamily C member 3 (Voltage-gated potassium channel subunit Kv3.3) (KSHIIID). [Source:Uniprot/SWISSPROT Acc:Q14003]	12	1	7mer	3	rn4,mm8,bosTau2	55509888	55509916	19	185	213	CCUCCCCCCU CU	GUGGG GGGA C GGGGGUG	CACCC UCCU G CCCCCAC	GG UU U
ENSG00000131398	KCNC3	Potassium voltage-gated channel subfamily C member 3 (Voltage-gated potassium channel subunit Kv3.3) (KSHIIID). [Source:Uniprot/SWISSPROT Acc:Q14003]	12	1	7mer	1	bosTau2	55509857	55509885	19	216	244	CGGGAAGAA AA U	GGUCA GGAGC GGGGGUG	CCGGU CUUUG CCCCCAC	C C U
ENSG00000131398	KCNC3	Potassium voltage-gated channel subfamily C member 3 (Voltage-gated potassium channel subunit Kv3.3) (KSHIIID). [Source:Uniprot/SWISSPROT Acc:Q14003]	12	1	7mer	1	bosTau2	55509850	55509878	19	223	251	AAGGUCAAA A GG	GG GCU GGG UGGGGGGUG	CC CGG CCU GUCCCCCAC	A U UU
ENSG00000131398	KCNC3	Potassium voltage-gated channel subfamily C member 3 (Voltage-gated potassium channel subunit Kv3.3) (KSHIIID). [Source:Uniprot/SWISSPROT Acc:Q14003]	12	1	8mer	0	Not Conserved	55509476	55509504	19	597	625	UGA G CACUCUGGGA	GGG CAGG AGGGGGUG	CCC GUCC UCCCCCAC	A G UUUG
ENSG00000131398	KCNC3	Potassium voltage-gated channel subfamily C member 3 (Voltage-gated potassium channel subunit Kv3.3) (KSHIIID). [Source:Uniprot/SWISSPROT Acc:Q14003]	12	1	8mer	2	bosTau2,canFam2	55507802	55507830	19	2271	2299	AAAGCCGAA A G	GG G CGGGGAA AGGGGGUG	CC C GUCCUUU UCCCCCAC	A G G
ENSG00000107742	SPOCK2	Testican-2 precursor (SPARC/osteonectin	12	1	7mer	0	Not Conserved	73491676	73491704	10	819	847	CAGGUAGAACA G C	GGGU AGGAG AGGGGGU	CCCG UCCUU UCCCCCA	A G UG C
ENSG00000107742	SPOCK2	Testican-2 precursor (SPARC/osteonectin	12	1	8mer	0	Not Conserved	73491374	73491402	10	1121	1149	AAGGAGCC U CUA	UGGGUC AGG AGGGGGUG	ACCCGG UCC UCCCCCAC	C UUUG
ENSG00000107742	SPOCK2	Testican-2 precursor (SPARC/osteonectin	12	1	7mer	0	Not Conserved	73490260	73490288	10	2235	2263	CUGGAACUUUCCUCC U	UCGGGG GGGGGUG	GGUCCU CCCCCAC	C UUGU
ENSG00000107742	SPOCK2	Testican-2 precursor (SPARC/osteonectin	12	1	7mer	0	Not Conserved	73489470	73489498	10	3025	3053	GCCCCCUGU UC C UG	UG CCA ACG GGGGGUG	AC GGU UGU CCCCCAC	C CC CCUU
ENSG00000107742	SPOCK2	Testican-2 precursor (SPARC/osteonectin	12	1	8mer	0	Not Conserved	73489389	73489417	10	3106	3134	CUGCUUCCAACU CUUU G	UCA G AGGGGGUG	GGU U UCCCCCAC	C CCUU G
ENSG00000076984	MAP2K7	Dual specificity mitogen-activated protein kinase kinase 7 (EC 2.7.12.2) (MAP kinase kinase 7) (MAPKK 7) (MAPK/ERK kinase 7) (JNK-activating kinase 2) (c-Jun N-terminal kinase kinase 2) (JNK kinase 2) (JNKK 2). [Source:Uniprot/SWISSPROT Acc:O14733]	12	1	7mer	0	Not Conserved	7883428	7883456	19	111	139	CUAGGAC A A A UG	UG GG CAG GAG GGGGGUG	AC CC GUC CUU CCCCCAC	C G UGU
ENSG00000076984	MAP2K7	Dual specificity mitogen-activated protein kinase kinase 7 (EC 2.7.12.2) (MAP kinase kinase 7) (MAPKK 7) (MAPK/ERK kinase 7) (JNK-activating kinase 2) (c-Jun N-terminal kinase kinase 2) (JNK kinase 2) (JNKK 2). [Source:Uniprot/SWISSPROT Acc:O14733]	12	1	8mer	8	rn4,mm8,oryCun1,bosTau2,canFam2,dasNov1,loxAfr1,monDom4	7883942	7883970	19	625	653	UCUCUCUCUCU UU UCU C	CU GA CAGGGGGU	GG CU GUCCCCCA	C UC UU C
ENSG00000076984	MAP2K7	Dual specificity mitogen-activated protein kinase kinase 7 (EC 2.7.12.2) (MAP kinase kinase 7) (MAPKK 7) (MAPK/ERK kinase 7) (JNK-activating kinase 2) (c-Jun N-terminal kinase kinase 2) (JNK kinase 2) (JNKK 2). [Source:Uniprot/SWISSPROT Acc:O14733]	12	1	7mer	1	loxAfr1	7884396	7884424	19	1079	1107	GGGUGG CUG GU	GGGCCGGG AGG GGGGGUG	CCCGGUCC UUU CCCCCAC	A GU
ENSG00000076984	MAP2K7	Dual specificity mitogen-activated protein kinase kinase 7 (EC 2.7.12.2) (MAP kinase kinase 7) (MAPKK 7) (MAPK/ERK kinase 7) (JNK-activating kinase 2) (c-Jun N-terminal kinase kinase 2) (JNK kinase 2) (JNKK 2). [Source:Uniprot/SWISSPROT Acc:O14733]	12	1	8mer	1	canFam2	7884559	7884587	19	1242	1270	UGCUGGG A C G	GU GGCCAG G AG AGGGGGUG	CA CCGGUC C UU UCCCCCAC	C U G
ENSG00000076984	MAP2K7	Dual specificity mitogen-activated protein kinase kinase 7 (EC 2.7.12.2) (MAP kinase kinase 7) (MAPKK 7) (MAPK/ERK kinase 7) (JNK-activating kinase 2) (c-Jun N-terminal kinase kinase 2) (JNK kinase 2) (JNKK 2). [Source:Uniprot/SWISSPROT Acc:O14733]	12	1	7mer	1	monDom4	7884897	7884925	19	1580	1608	AG GUCUGCC GU	GGGCCAGGG GG GGGGGUG	CCCGGUCCU UU CCCCCAC	A GU
ENSG00000184194	GPR173	Probable G-protein coupled receptor 173 (Super conserved receptor expressed in brain 3). [Source:Uniprot/SWISSPROT Acc:Q9NS66]	11	1	8mer	2	oryCun1,canFam2	53124186	53124214	X	535	563	GCUGCUGACAAGA A A	GGG CCA AGGGGGUG	CCC GGU UCCCCCAC	A CCUUUG
ENSG00000184194	GPR173	Probable G-protein coupled receptor 173 (Super conserved receptor expressed in brain 3). [Source:Uniprot/SWISSPROT Acc:Q9NS66]	11	1	7mer	4	oryCun1,bosTau2,dasNov1,echTel1	53125298	53125326	X	1647	1675	CUGUUCUC C UA UG U	UCAG GA G A GGGGGUG	GGUC CU U U CCCCCAC	C UG
ENSG00000184194	GPR173	Probable G-protein coupled receptor 173 (Super conserved receptor expressed in brain 3). [Source:Uniprot/SWISSPROT Acc:Q9NS66]	11	1	8mer	2	oryCun1,echTel1	53125314	53125342	X	1663	1691	AGUGAUGGG U UUUCCG	GG GCC AGGGGGUG	CC CGG UCCCCCAC	A UCCUUUG
ENSG00000184194	GPR173	Probable G-protein coupled receptor 173 (Super conserved receptor expressed in brain 3). [Source:Uniprot/SWISSPROT Acc:Q9NS66]	11	1	8mer	1	oryCun1	53125336	53125364	X	1685	1713	GGGG G ACCA	GUGGG UGGGAAG AGGGGGUG	CACCC GUCCUUU UCCCCCAC	G G
ENSG00000173846	PLK3	Serine/threonine-protein kinase PLK3 (EC 2.7.11.21) (Polo-like kinase 3) (PLK-3) (Cytokine-inducible serine/threonine-protein kinase) (FGF- inducible kinase) (Proliferation-related kinase). [Source:Uniprot/SWISSPROT Acc:Q9H4B4]	11	1	7mer	0	Not Conserved	45045362	45045390	1	1424	1452	CCCCACAGAUCCUU CC U	CCAG C GGGGGUG	GGUC G CCCCCAC	C CUUU U
ENSG00000173846	PLK3	Serine/threonine-protein kinase PLK3 (EC 2.7.11.21) (Polo-like kinase 3) (PLK-3) (Cytokine-inducible serine/threonine-protein kinase) (FGF- inducible kinase) (Proliferation-related kinase). [Source:Uniprot/SWISSPROT Acc:Q9H4B4]	11	1	7mer	1	echTel1	45046012	45046040	1	2074	2102	UAGG AGA UU GG UGC	GGG UC GA C GGGGGUG	CCC GG CU G CCCCCAC	A UC UU U
ENSG00000173846	PLK3	Serine/threonine-protein kinase PLK3 (EC 2.7.11.21) (Polo-like kinase 3) (PLK-3) (Cytokine-inducible serine/threonine-protein kinase) (FGF- inducible kinase) (Proliferation-related kinase). [Source:Uniprot/SWISSPROT Acc:Q9H4B4]	11	1	7mer	0	Not Conserved	45047606	45047634	1	3668	3696	AUAGUCCCUGA CUC	CAGGAAGC GGGGGUG	GUCCUUUG CCCCCAC	G U
ENSG00000173846	PLK3	Serine/threonine-protein kinase PLK3 (EC 2.7.11.21) (Polo-like kinase 3) (PLK-3) (Cytokine-inducible serine/threonine-protein kinase) (FGF- inducible kinase) (Proliferation-related kinase). [Source:Uniprot/SWISSPROT Acc:Q9H4B4]	11	1	7mer	0	Not Conserved	45048701	45048729	1	4763	4791	AG UGGGU AGGU	GGGCC GGGAG GGGGGGUG	CCCGG CCUUU UCCCCCAC	A U G
ENSG00000173846	PLK3	Serine/threonine-protein kinase PLK3 (EC 2.7.11.21) (Polo-like kinase 3) (PLK-3) (Cytokine-inducible serine/threonine-protein kinase) (FGF- inducible kinase) (Proliferation-related kinase). [Source:Uniprot/SWISSPROT Acc:Q9H4B4]	11	1	8mer	0	Not Conserved	45049053	45049081	1	5115	5143	CCCUGU U UGU G	GUG GC GGGAA AGGGGGUG	CAC CG CCUUU UCCCCCAC	C GU G
ENSG00000158352	SHROOM4	Protein Shroom4 (Second homolog of apical protein). [Source:Uniprot/SWISSPROT Acc:Q9ULL8]	11	1	7mer	0	Not Conserved	50355602	50355630	X	804	832	U A UCAUUAUU U	GU GGUU GGGGG AGGGGGU	CA CCGG UCCUU UCCCCCA	C UG C
ENSG00000158352	SHROOM4	Protein Shroom4 (Second homolog of apical protein). [Source:Uniprot/SWISSPROT Acc:Q9ULL8]	11	1	7mer	0	Not Conserved	50354936	50354964	X	1470	1498	CUCAG A G U C A U	GUGG C A GG AAG AGGGGGU	CACC G U CC UUU UCCCCCA	C G G C
ENSG00000158352	SHROOM4	Protein Shroom4 (Second homolog of apical protein). [Source:Uniprot/SWISSPROT Acc:Q9ULL8]	11	1	8mer	0	Not Conserved	50354642	50354670	X	1764	1792	GCCAGCAG U CU GG	GG GUC GG UAGGGGGUG	CC CGG CU GUCCCCCAC	A UC UU
ENSG00000158352	SHROOM4	Protein Shroom4 (Second homolog of apical protein). [Source:Uniprot/SWISSPROT Acc:Q9ULL8]	11	1	7mer	3	bosTau2,canFam2,echTel1	50353268	50353296	X	3138	3166	GAAGA U CUUUUUG	UUAG AGAU GGGGGGUG	GGUC UUUG UCCCCCAC	C C
ENSG00000158352	SHROOM4	Protein Shroom4 (Second homolog of apical protein). [Source:Uniprot/SWISSPROT Acc:Q9ULL8]	11	1	7mer	0	Not Conserved	50352791	50352819	X	3615	3643	UAUUUCAAGA UCCU A	CCA GAGUAGGGGGU	GGU UUUGUCCCCCA	C CC C
ENSG00000155966	AFF2	AF4/FMR2 family member 2 (Fragile X mental retardation 2 protein) (Protein FMR-2) (FMR2P) (Protein Ox19) (Fragile X E mental retardation syndrome protein). [Source:Uniprot/SWISSPROT Acc:P51816]	11	1	8mer	0	Not Conserved	147884687	147884715	X	4118	4146	UGCAUU GA C A	GUGGG GGG AGA AGGGGGUG	CACCC UCC UUU UCCCCCAC	GG G
ENSG00000155966	AFF2	AF4/FMR2 family member 2 (Fragile X mental retardation 2 protein) (Protein FMR-2) (FMR2P) (Protein Ox19) (Fragile X E mental retardation syndrome protein). [Source:Uniprot/SWISSPROT Acc:P51816]	11	1	7mer	0	Not Conserved	147884693	147884721	X	4124	4152	GUGGGGA AGAA GG	GGGC AGGG U GGGGGUG	CCCG UCCU G CCCCCAC	A G UU U
ENSG00000155966	AFF2	AF4/FMR2 family member 2 (Fragile X mental retardation 2 protein) (Protein FMR-2) (FMR2P) (Protein Ox19) (Fragile X E mental retardation syndrome protein). [Source:Uniprot/SWISSPROT Acc:P51816]	11	1	7mer	0	Not Conserved	147884699	147884727	X	4130	4158	A AGAAA UG GGGU	GGGC GGGGG G GGGGGUG	CCCG UCCUU U CCCCCAC	A G UG
ENSG00000155966	AFF2	AF4/FMR2 family member 2 (Fragile X mental retardation 2 protein) (Protein FMR-2) (FMR2P) (Protein Ox19) (Fragile X E mental retardation syndrome protein). [Source:Uniprot/SWISSPROT Acc:P51816]	11	1	7mer	3	rn4,mm8,canFam2	147884707	147884735	X	4138	4166	AAGGGG GGU UG	GUGGG GGGGG GGGGGGUG	CACCC UCCUU UCCCCCAC	GG UG
ENSG00000155966	AFF2	AF4/FMR2 family member 2 (Fragile X mental retardation 2 protein) (Protein FMR-2) (FMR2P) (Protein Ox19) (Fragile X E mental retardation syndrome protein). [Source:Uniprot/SWISSPROT Acc:P51816]	11	1	7mer	0	Not Conserved	147884714	147884742	X	4145	4173	UGGGGGUGG G GG	GGGU GGGG UGGGGGGUG	CCCG UCCU GUCCCCCAC	A G UU
ENSG00000101098	RIMS4	Regulating synaptic membrane exocytosis protein 4 (Rab3-interacting molecule 4) (RIM 4) (RIM4 gamma). [Source:Uniprot/SWISSPROT Acc:Q9H426]	11	1	7mer	1	bosTau2	42817357	42817385	20	803	831	ACCCCAACC A UUU	CUAG GAGCA GGGGGUG	GGUC UUUGU CCCCCAC	C C
ENSG00000101098	RIMS4	Regulating synaptic membrane exocytosis protein 4 (Rab3-interacting molecule 4) (RIM 4) (RIM4 gamma). [Source:Uniprot/SWISSPROT Acc:Q9H426]	11	1	7mer	0	Not Conserved	42816778	42816806	20	1382	1410	GUCCUUACAGA UC C	G CCAGG AC GGGGGUG	C GGUCC UG CCCCCAC	A CC UU U
ENSG00000101098	RIMS4	Regulating synaptic membrane exocytosis protein 4 (Rab3-interacting molecule 4) (RIM 4) (RIM4 gamma). [Source:Uniprot/SWISSPROT Acc:Q9H426]	11	1	7mer	0	Not Conserved	42816240	42816268	20	1920	1948	CG UCCCAAG U	GUGGGU GGAA GC GGGGGUG	CACCCG CCUU UG CCCCCAC	GU U
ENSG00000101098	RIMS4	Regulating synaptic membrane exocytosis protein 4 (Rab3-interacting molecule 4) (RIM 4) (RIM4 gamma). [Source:Uniprot/SWISSPROT Acc:Q9H426]	11	1	7mer	1	canFam2	42815918	42815946	20	2242	2270	CU AUAACAACACCU	CCG AAGCA GGGGGUG	GGU UUUGU CCCCCAC	C CC
ENSG00000101098	RIMS4	Regulating synaptic membrane exocytosis protein 4 (Rab3-interacting molecule 4) (RIM 4) (RIM4 gamma). [Source:Uniprot/SWISSPROT Acc:Q9H426]	11	1	8mer	0	Not Conserved	42814480	42814508	20	3680	3708	CAGAG A UGGCU	GUGG G CAGG UAGGGGGUG	CACC C GUCC GUCCCCCAC	G UUU
ENSG00000060237	WNK1	Serine/threonine-protein kinase WNK1 (EC 2.7.11.1) (Protein kinase with no lysine 1) (Protein kinase	11	1	8mer	0	Not Conserved	888248	888276	12	28	56	G GGAAUGCUG	GGG CAGGAGAU AGGGGGUG	CCC GUCCUUUG UCCCCCAC	A G
ENSG00000060237	WNK1	Serine/threonine-protein kinase WNK1 (EC 2.7.11.1) (Protein kinase with no lysine 1) (Protein kinase	11	1	7mer	0	Not Conserved	888258	888286	12	38	66	A AAU GA UG GU	UGG GCU GGGGG G GGGGGUG	ACC CGG UCCUU U CCCCCAC	C UG
ENSG00000060237	WNK1	Serine/threonine-protein kinase WNK1 (EC 2.7.11.1) (Protein kinase with no lysine 1) (Protein kinase	11	1	8mer	0	Not Conserved	889357	889385	12	1137	1165	UCUGUUUC AA U G	GGG UAG GAG AGGGGGUG	CCC GUC UUU UCCCCCAC	A G C G
ENSG00000060237	WNK1	Serine/threonine-protein kinase WNK1 (EC 2.7.11.1) (Protein kinase with no lysine 1) (Protein kinase	11	1	8mer	1	canFam2	889533	889561	12	1313	1341	AAGAAACUGAACAUAAA	GAGA AGGGGGUG	CUUU UCCCCCAC	C G
ENSG00000055483	USP36	Ubiquitin carboxyl-terminal hydrolase 36 (EC 3.1.2.15) (Ubiquitin thioesterase 36) (Ubiquitin-specific-processing protease 36) (Deubiquitinating enzyme 36). [Source:Uniprot/SWISSPROT Acc:Q9P275]	11	1	8mer	0	Not Conserved	74306060	74306088	17	9	37	U A GG CGGUUCCG	GUGG AGGA U AGGGGGUG	CACC UCCU G UCCCCCAC	CGG UU
ENSG00000055483	USP36	Ubiquitin carboxyl-terminal hydrolase 36 (EC 3.1.2.15) (Ubiquitin thioesterase 36) (Ubiquitin-specific-processing protease 36) (Deubiquitinating enzyme 36). [Source:Uniprot/SWISSPROT Acc:Q9P275]	11	1	7mer	0	Not Conserved	74306037	74306065	17	32	60	GGG GUA UG GU	GUGGGU AGGG AG GGGGGUG	CACCCG UCCU UU CCCCCAC	G GU
ENSG00000055483	USP36	Ubiquitin carboxyl-terminal hydrolase 36 (EC 3.1.2.15) (Ubiquitin thioesterase 36) (Ubiquitin-specific-processing protease 36) (Deubiquitinating enzyme 36). [Source:Uniprot/SWISSPROT Acc:Q9P275]	11	1	8mer	0	Not Conserved	74305860	74305888	17	209	237	UGU AUG U UGUAUA	GUGGG CG G AGGGGGUG	CACCC GU C UCCCCCAC	G C UUUG
ENSG00000055483	USP36	Ubiquitin carboxyl-terminal hydrolase 36 (EC 3.1.2.15) (Ubiquitin thioesterase 36) (Ubiquitin-specific-processing protease 36) (Deubiquitinating enzyme 36). [Source:Uniprot/SWISSPROT Acc:Q9P275]	11	1	8mer	0	Not Conserved	74305831	74305859	17	238	266	UGU AUG U UGUAUA	GUGGG CG G AGGGGGUG	CACCC GU C UCCCCCAC	G C UUUG
ENSG00000197558		SCO-spondin homolog (Fragment). [Source:Uniprot/SPTREMBL Acc:Q76B61]	10	1	7mer	0	Not Conserved	149125777	149125805	7	1071	1099	CCCAGAGUGU G A	GUGGGU GGG UAGGGGGU	CACCCG UCC GUCCCCCA	G UUU C
ENSG00000197558		SCO-spondin homolog (Fragment). [Source:Uniprot/SPTREMBL Acc:Q76B61]	10	1	8mer	0	Not Conserved	149125784	149125812	7	1078	1106	UGUGUGG G GG	GUGGG UAGGG UAGGGGGUG	CACCC GUCCU GUCCCCCAC	G UU
ENSG00000197558		SCO-spondin homolog (Fragment). [Source:Uniprot/SPTREMBL Acc:Q76B61]	10	1	7mer	0	Not Conserved	149126449	149126477	7	1743	1771	CAGGUCUCCCC U	GGUCAGGA CA GGGGGUG	CCGGUCCU GU CCCCCAC	C UU
ENSG00000197558		SCO-spondin homolog (Fragment). [Source:Uniprot/SPTREMBL Acc:Q76B61]	10	1	8mer	0	Not Conserved	149126721	149126749	7	2015	2043	GCCUGCUGUCCUG UG	CGGGGA AGGGGGUG	GUCCUU UCCCCCAC	G UG
ENSG00000196361	ELAVL3	ELAV-like protein 3 (Hu-antigen C) (HuC) (Paraneoplastic cerebellar degeneration-associated antigen) (Paraneoplastic limbic encephalitis antigen 21). [Source:Uniprot/SWISSPROT Acc:Q14576]	10	1	7mer	2	bosTau2,canFam2	11426146	11426174	19	166	194	GGGA CUG UG	GGGU CAGGGAAU GGGGGGUG	CCCG GUCCUUUG UCCCCCAC	A
ENSG00000196361	ELAVL3	ELAV-like protein 3 (Hu-antigen C) (HuC) (Paraneoplastic cerebellar degeneration-associated antigen) (Paraneoplastic limbic encephalitis antigen 21). [Source:Uniprot/SWISSPROT Acc:Q14576]	10	1	9mer	0	Not Conserved	11425962	11425990	19	350	378	AUGGCUU CUC	UGGG GGGGGG CAGGGGGUG	ACCC UCCUUU GUCCCCCAC	C GG
ENSG00000196361	ELAVL3	ELAV-like protein 3 (Hu-antigen C) (HuC) (Paraneoplastic cerebellar degeneration-associated antigen) (Paraneoplastic limbic encephalitis antigen 21). [Source:Uniprot/SWISSPROT Acc:Q14576]	10	1	7mer	4	bosTau2,canFam2,loxAfr1,echTel1	11425765	11425793	19	547	575	A AAAUGAAAAAAAAAG	GAAACA GGGGGUG	CUUUGU CCCCCAC	C
ENSG00000196361	ELAVL3	ELAV-like protein 3 (Hu-antigen C) (HuC) (Paraneoplastic cerebellar degeneration-associated antigen) (Paraneoplastic limbic encephalitis antigen 21). [Source:Uniprot/SWISSPROT Acc:Q14576]	10	1	7mer	0	Not Conserved	11425605	11425633	19	707	735	GGUUAUGUUUA ACU GG	CCA GG C GGGGGUG	GGU CU G CCCCCAC	C C UU U
ENSG00000178718	RPP25	Ribonuclease P protein subunit p25 (EC 3.1.26.5) (RNase P protein subunit p25). [Source:Uniprot/SWISSPROT Acc:Q9BUL9]	10	1	9mer	0	Not Conserved	73034949	73034977	15	400	428	CCACCGUUGACAG G	AGGAA GCAGGGGGUG	UCCUU UGUCCCCCAC	G
ENSG00000178718	RPP25	Ribonuclease P protein subunit p25 (EC 3.1.26.5) (RNase P protein subunit p25). [Source:Uniprot/SWISSPROT Acc:Q9BUL9]	10	1	7mer	4	rn4,canFam2,loxAfr1,echTel1	73033996	73034024	15	1353	1381	CUGCCCAACUCCAA CU	GCCAG GGGGGGUG	CGGUC UCCCCCAC	C CUUUG
ENSG00000178718	RPP25	Ribonuclease P protein subunit p25 (EC 3.1.26.5) (RNase P protein subunit p25). [Source:Uniprot/SWISSPROT Acc:Q9BUL9]	10	1	7mer	1	mm8	73033990	73034018	15	1359	1387	AACUCCAA GCU GU	GCCA GGGGG GGGGGUG	CGGU CCUUU CCCCCAC	C GU
ENSG00000178718	RPP25	Ribonuclease P protein subunit p25 (EC 3.1.26.5) (RNase P protein subunit p25). [Source:Uniprot/SWISSPROT Acc:Q9BUL9]	10	1	7mer	0	Not Conserved	73033952	73033980	15	1397	1425	GC AAGA U U U U	UGG GC C GG GAGU GGGGGUG	ACC CG G CC UUUG CCCCCAC	C U U
ENSG00000160685	ZBTB7B	Zinc finger and BTB domain-containing protein 7B (Zinc finger protein 67 homolog) (Zfp-67) (Zinc finger protein Th-POK) (T-helper-inducing POZ/Krueppel-like factor) (Krueppel-related zinc finger protein cKrox) (hcKrox) (Zinc finger and BTB domain-containi [Source:Uniprot/SWISSPROT Acc:O15156]	10	1	8mer	2	bosTau2,monDom4	153256105	153256133	1	319	347	ACUUC UGC UUUC	GGCUA GGG UAGGGGGUG	CCGGU CCU GUCCCCCAC	C UU
ENSG00000160685	ZBTB7B	Zinc finger and BTB domain-containing protein 7B (Zinc finger protein 67 homolog) (Zfp-67) (Zinc finger protein Th-POK) (T-helper-inducing POZ/Krueppel-like factor) (Krueppel-related zinc finger protein cKrox) (hcKrox) (Zinc finger and BTB domain-containi [Source:Uniprot/SWISSPROT Acc:O15156]	10	1	8mer	2	canFam2,echTel1	153256172	153256200	1	386	414	CUUGG UU CUGUGUA	GGGUU GG AGGGGGUG	CCCGG CC UCCCCCAC	A U UUUG
ENSG00000160685	ZBTB7B	Zinc finger and BTB domain-containing protein 7B (Zinc finger protein 67 homolog) (Zfp-67) (Zinc finger protein Th-POK) (T-helper-inducing POZ/Krueppel-like factor) (Krueppel-related zinc finger protein cKrox) (hcKrox) (Zinc finger and BTB domain-containi [Source:Uniprot/SWISSPROT Acc:O15156]	10	1	7mer	1	bosTau2	153257072	153257100	1	1286	1314	UUUUUAACUAC AUUCU U	CCA GC GGGGGUG	GGU UG CCCCCAC	C CCUU U
ENSG00000160685	ZBTB7B	Zinc finger and BTB domain-containing protein 7B (Zinc finger protein 67 homolog) (Zfp-67) (Zinc finger protein Th-POK) (T-helper-inducing POZ/Krueppel-like factor) (Krueppel-related zinc finger protein cKrox) (hcKrox) (Zinc finger and BTB domain-containi [Source:Uniprot/SWISSPROT Acc:O15156]	10	1	7mer	2	bosTau2,canFam2	153257290	153257318	1	1504	1532	CA GA UCACA G A	GUGGG GGGG GG AGGGGGU	CACCC UCCU UU UCCCCCA	GG G C
ENSG00000129911	KLF16	Krueppel-like factor 16 (Transcription factor BTEB4) (Basic transcription element-binding protein 4) (BTE-binding protein 4) (Novel Sp1-like zinc finger transcription factor 2) (Transcription factor NSLP2). [Source:Uniprot/SWISSPROT Acc:Q9BXK1]	10	1	7mer	0	Not Conserved	1805115	1805143	19	314	342	CCCCUCCCG G UUUG	GGGU GGG GGGGGGUG	CCCG UCC UCCCCCAC	A G UUUG
ENSG00000129911	KLF16	Krueppel-like factor 16 (Transcription factor BTEB4) (Basic transcription element-binding protein 4) (BTE-binding protein 4) (Novel Sp1-like zinc finger transcription factor 2) (Transcription factor NSLP2). [Source:Uniprot/SWISSPROT Acc:Q9BXK1]	10	1	7mer	2	rn4,mm8	1804941	1804969	19	488	516	CA AGUAGU AU	UGGG UCAGGGAA GGGGGUG	ACCC GGUCCUUU CCCCCAC	C GU
ENSG00000129911	KLF16	Krueppel-like factor 16 (Transcription factor BTEB4) (Basic transcription element-binding protein 4) (BTE-binding protein 4) (Novel Sp1-like zinc finger transcription factor 2) (Transcription factor NSLP2). [Source:Uniprot/SWISSPROT Acc:Q9BXK1]	10	1	9mer	1	canFam2	1804216	1804244	19	1213	1241	CAUGG U CAUCCU	GUGG CCGG CAGGGGGUG	CACC GGUC GUCCCCCAC	C CUUU
ENSG00000129911	KLF16	Krueppel-like factor 16 (Transcription factor BTEB4) (Basic transcription element-binding protein 4) (BTE-binding protein 4) (Novel Sp1-like zinc finger transcription factor 2) (Transcription factor NSLP2). [Source:Uniprot/SWISSPROT Acc:Q9BXK1]	10	1	7mer	1	bosTau2	1803722	1803750	19	1707	1735	CUA AGAU UUAGUCUGU	GUG GCC GGGGGUG	CAC CGG CCCCCAC	C UCCUUUGU
ENSG00000119403	PHF19	PHD finger protein 19 isoform a [Source:RefSeq_peptide Acc:NP_056466]	10	1	7mer	0	Not Conserved	122659240	122659268	9	774	802	CAUCCUUCCAAA U	CC GGGGGAC GGGGGUG	GG UCCUUUG CCCCCAC	C U
ENSG00000119403	PHF19	PHD finger protein 19 isoform a [Source:RefSeq_peptide Acc:NP_056466]	10	1	7mer	0	Not Conserved	122659233	122659261	9	781	809	CCAAACCUGG A UG	GGG CGGGGG GGGGGUG	CCC GUCCUU CCCCCAC	A G UGU
ENSG00000119403	PHF19	PHD finger protein 19 isoform a [Source:RefSeq_peptide Acc:NP_056466]	10	1	8mer	0	Not Conserved	122658406	122658434	9	1608	1636	CCUCUCUA U U CGUU C	CC G GAG CAGGGGGU	GG C CUU GUCCCCCA	C U U C
ENSG00000119403	PHF19	PHD finger protein 19 isoform a [Source:RefSeq_peptide Acc:NP_056466]	10	1	8mer	0	Not Conserved	122657976	122658004	9	2038	2066	CCUGGAGA AAA G	GGG AGGAGG AGGGGGUG	CCC UCCUUU UCCCCCAC	A GG G
ENSG00000077279	DCX	Neuronal migration protein doublecortin (Lissencephalin-X) (Lis-X) (Doublin). [Source:Uniprot/SWISSPROT Acc:O43602]	10	1	8mer	0	Not Conserved	110429897	110429925	X	1645	1673	UGUGUGU U G UG G	GUGG G U GG G AGGGGGUG	CACC C G CC U UCCCCCAC	G U UU G
ENSG00000077279	DCX	Neuronal migration protein doublecortin (Lissencephalin-X) (Lis-X) (Doublin). [Source:Uniprot/SWISSPROT Acc:O43602]	10	1	8mer	0	Not Conserved	110429470	110429498	X	2072	2100	GGAAAAA AUA U U	GUG CU GGA UAGGGGGUG	CAC GG CCU GUCCCCCAC	CC U UU
ENSG00000077279	DCX	Neuronal migration protein doublecortin (Lissencephalin-X) (Lis-X) (Doublin). [Source:Uniprot/SWISSPROT Acc:O43602]	10	1	7mer	1	canFam2	110427567	110427595	X	3975	4003	CAA CUCUU U UA A	GG CC GGGAAC AGGGGGU	CC GG CCUUUG UCCCCCA	A C U C
ENSG00000077279	DCX	Neuronal migration protein doublecortin (Lissencephalin-X) (Lis-X) (Doublin). [Source:Uniprot/SWISSPROT Acc:O43602]	10	1	7mer	3	rn4,mm8,canFam2	110425437	110425465	X	6105	6133	CUGUCAUUUGUUUU U	GGCU GGA GGGGGUG	CCGG CCU CCCCCAC	C U UUGU
ENSG00000008441	NFIX	Nuclear factor 1 X-type (Nuclear factor 1/X) (NF1-X) (NFI-X) (NF-I/X) (CCAAT-box-binding transcription factor) (CTF) (TGGCA-binding protein). [Source:Uniprot/SWISSPROT Acc:Q14938]	10	1	9mer	0	Not Conserved	13067107	13067135	19	677	705	GCUAAAAGCCC C GG	CCAGG G CAGGGGGUG	GGUCC U GUCCCCCAC	C UU
ENSG00000008441	NFIX	Nuclear factor 1 X-type (Nuclear factor 1/X) (NF1-X) (NFI-X) (NF-I/X) (CCAAT-box-binding transcription factor) (CTF) (TGGCA-binding protein). [Source:Uniprot/SWISSPROT Acc:Q14938]	10	1	7mer	0	Not Conserved	13068389	13068417	19	1959	1987	G GU GUAAGGCC C	GGGC GGGGA C GGGGGUG	CCCG CCUUU G CCCCCAC	A GU U
ENSG00000008441	NFIX	Nuclear factor 1 X-type (Nuclear factor 1/X) (NF1-X) (NFI-X) (NF-I/X) (CCAAT-box-binding transcription factor) (CTF) (TGGCA-binding protein). [Source:Uniprot/SWISSPROT Acc:Q14938]	10	1	9mer	2	bosTau2,canFam2	13068662	13068690	19	2232	2260	GGCG CUGC C GG	GGG CCGGG G CAGGGGGUG	CCC GGUCC U GUCCCCCAC	A UU
ENSG00000184232	OAF	Out at first protein homolog precursor (HCV NS5A-transactivated protein 13 target protein 2). [Source:Uniprot/SWISSPROT Acc:Q86UD1]	9	1	8mer	1	bosTau2	119605099	119605127	11	37	65	CUGCUCUUCA CCACU G	CCAG A AGGGGGUG	GGUC U UCCCCCAC	C CUU G
ENSG00000184232	OAF	Out at first protein homolog precursor (HCV NS5A-transactivated protein 13 target protein 2). [Source:Uniprot/SWISSPROT Acc:Q86UD1]	9	1	8mer	0	Not Conserved	119605198	119605226	11	136	164	CCCCAUCUCA U CUGUGA	CA GA AGGGGGUG	GU CU UCCCCCAC	G C UUG
ENSG00000184232	OAF	Out at first protein homolog precursor (HCV NS5A-transactivated protein 13 target protein 2). [Source:Uniprot/SWISSPROT Acc:Q86UD1]	9	1	8mer	0	Not Conserved	119605215	119605243	11	153	181	GUGAAGG GU CAU C	GGGU GG GGCAGGGGGU	CCCG CC UUGUCCCCCA	A GU U C
ENSG00000177408	PLAC2	Placenta-specific protein 2. [Source:Uniprot/SWISSPROT Acc:Q8NBU9]	9	1	7mer	3	bosTau2,canFam2,loxAfr1	5511877	5511905	19	27	55	UGUGCA AA CCCU U	GUG CAG GGC GGGGGUG	CAC GUC UUG CCCCCAC	CCG CU U
ENSG00000177408	PLAC2	Placenta-specific protein 2. [Source:Uniprot/SWISSPROT Acc:Q8NBU9]	9	1	7mer	0	Not Conserved	5511632	5511660	19	272	300	CUGGCCAAGA A G U U	GG C AGGA C GGGGGUG	CC G UCCU G CCCCCAC	A C G UU U
ENSG00000177408	PLAC2	Placenta-specific protein 2. [Source:Uniprot/SWISSPROT Acc:Q8NBU9]	9	1	8mer	0	Not Conserved	5511463	5511491	19	441	469	CCCUGGGGA UUU	GGGUC GGGG AGGGGGUG	CCCGG CCUU UCCCCCAC	A U UG
ENSG00000177408	PLAC2	Placenta-specific protein 2. [Source:Uniprot/SWISSPROT Acc:Q8NBU9]	9	1	7mer	0	Not Conserved	5510185	5510213	19	1719	1747	AA UUUC CUUCUCC U	GGG CCG AC GGGGGUG	CCC GGU UG CCCCCAC	A CCUU U
ENSG00000174502	SLC26A9	solute carrier family 26	9	1	9mer	0	Not Conserved	204151024	204151052	1	55	83	AAAGGA A U UC	UG GCC GGGG ACAGGGGGUG	AC CGG CCUU UGUCCCCCAC	C C U
ENSG00000174502	SLC26A9	solute carrier family 26	9	1	7mer	0	Not Conserved	204150908	204150936	1	171	199	AGAGAGAGCCUC C G	UCAG AGCA GGGGGUG	GGUC UUGU CCCCCAC	C CU
ENSG00000174502	SLC26A9	solute carrier family 26	9	1	8mer	1	bosTau2	204149553	204149581	1	1526	1554	AAGUCUUCUUAGA G	GUUA AAG AGGGGGUG	CGGU UUU UCCCCCAC	C CC G
ENSG00000173120	FBXL11	JmjC domain-containing histone demethylation protein 1A (EC 1.14.11.27) ([Histone-H3]-lysine-36 demethylase 1A) (F-box/LRR- repeat protein 11) (F-box and leucine-rich repeat protein 11) (F-box protein FBL7) (F-box protein Lilina). [Source:Uniprot/SWISSPROT Acc:Q9Y2K7]	9	1	8mer	0	Not Conserved	66780133	66780161	11	1715	1743	CACUGAACUU CAGU C	UCAGGG CAGGGGGU	GGUCCU GUCCCCCA	C UU C
ENSG00000173120	FBXL11	JmjC domain-containing histone demethylation protein 1A (EC 1.14.11.27) ([Histone-H3]-lysine-36 demethylase 1A) (F-box/LRR- repeat protein 11) (F-box and leucine-rich repeat protein 11) (F-box protein FBL7) (F-box protein Lilina). [Source:Uniprot/SWISSPROT Acc:Q9Y2K7]	9	1	8mer	4	bosTau2,canFam2,loxAfr1,echTel1	66780184	66780212	11	1766	1794	CCCUCUGCCUGCA U	GCCA GGA AGGGGGUG	CGGU CCU UCCCCCAC	C UUG
ENSG00000173120	FBXL11	JmjC domain-containing histone demethylation protein 1A (EC 1.14.11.27) ([Histone-H3]-lysine-36 demethylase 1A) (F-box/LRR- repeat protein 11) (F-box and leucine-rich repeat protein 11) (F-box protein FBL7) (F-box protein Lilina). [Source:Uniprot/SWISSPROT Acc:Q9Y2K7]	9	1	8mer	0	Not Conserved	66780822	66780850	11	2404	2432	UAGAAGAAAC AU U	UGG CC GG UAGGGGGUG	ACC GG CC GUCCCCCAC	C C U UUU
ENSG00000164916	FOXK1	Forkhead box protein K1 (Myocyte nuclear factor) (MNF). [Source:Uniprot/SWISSPROT Acc:P85037]	9	1	7mer	0	Not Conserved	4769139	4769167	7	517	545	AGAGA UU AUUAACU	GUG GGC CGGGGGGUG	CAC CCG GUCCCCCAC	GUCCUUU
ENSG00000164916	FOXK1	Forkhead box protein K1 (Myocyte nuclear factor) (MNF). [Source:Uniprot/SWISSPROT Acc:P85037]	9	1	7mer	0	Not Conserved	4770700	4770728	7	2078	2106	GCGUGCA C G A	UGG GU AG GAACGGGGGGUG	ACC CG UC UUUGUCCCCCAC	C G C
ENSG00000164916	FOXK1	Forkhead box protein K1 (Myocyte nuclear factor) (MNF). [Source:Uniprot/SWISSPROT Acc:P85037]	9	1	8mer	0	Not Conserved	4771107	4771135	7	2485	2513	UUCAUUGCCAA GU	GGGC GGAA AGGGGGUG	CCCG CCUU UCCCCCAC	A GU UG
ENSG00000164916	FOXK1	Forkhead box protein K1 (Myocyte nuclear factor) (MNF). [Source:Uniprot/SWISSPROT Acc:P85037]	9	1	7mer	0	Not Conserved	4777221	4777249	7	8599	8627	AGUGAAG CGC C	GUGGG CCGG GG GGGGGUG	CACCC GGUC CU CCCCCAC	UUGU
ENSG00000160299	PCNT	Pericentrin (Pericentrin B) (Kendrin). [Source:Uniprot/SWISSPROT Acc:O95613]	9	1	7mer	0	Not Conserved	46660660	46660688	21	4133	4161	AU AU AUACAGCC	GUG GCCA ACGGGGGGUG	CAC CGGU UGUCCCCCAC	C CCUU
ENSG00000160299	PCNT	Pericentrin (Pericentrin B) (Kendrin). [Source:Uniprot/SWISSPROT Acc:O95613]	9	1	9mer	0	Not Conserved	46660723	46660751	21	4196	4224	GU AU AUACAACCC	GUG GCCA CAGGGGGUG	CAC CGGU GUCCCCCAC	C CCUUU
ENSG00000160299	PCNT	Pericentrin (Pericentrin B) (Kendrin). [Source:Uniprot/SWISSPROT Acc:O95613]	9	1	8mer	0	Not Conserved	46672045	46672073	21	5131	5159	UUGAAAAAGAG AU U	CAGGAG GCAGGGGGU	GUCCUU UGUCCCCCA	G C
ENSG00000159784	FAM131B	Protein FAM131B. [Source:Uniprot/SWISSPROT Acc:Q86XD5]	9	1	8mer	0	Not Conserved	142762008	142762036	7	1728	1756	CUUC AUGCAAG U	UGGG CAGGG CAGGGGGU	ACCC GUCCU GUCCCCCA	C G UU C
ENSG00000159784	FAM131B	Protein FAM131B. [Source:Uniprot/SWISSPROT Acc:Q86XD5]	9	1	9mer	0	Not Conserved	142761252	142761280	7	2484	2512	UUGCUUA UCUAUUU	GGG UCG CAGGGGGUG	CCC GGU GUCCCCCAC	A CCUUU
ENSG00000159784	FAM131B	Protein FAM131B. [Source:Uniprot/SWISSPROT Acc:Q86XD5]	9	1	7mer	2	oryCun1,canFam2	142761081	142761109	7	2655	2683	AAUGAUUUUCUUUUUUU	GGAG GGGGGGUG	CCUU UCCCCCAC	U UG
ENSG00000156959	LHFPL4	Lipoma HMGIC fusion partner-like 4 protein. [Source:Uniprot/SWISSPROT Acc:Q7Z7J7]	9	1	7mer	0	Not Conserved	9518200	9518228	3	666	694	UCA U U GUAGCG G A	GGC C GGAG G AGGGGGU	CCG G CCUU U UCCCCCA	C U G C
ENSG00000156959	LHFPL4	Lipoma HMGIC fusion partner-like 4 protein. [Source:Uniprot/SWISSPROT Acc:Q7Z7J7]	9	1	7mer	1	dasNov1	9517979	9518007	3	887	915	UCU CCCUGUU UU	UGG GUCAGGG GGGGGUG	ACC CGGUCCU CCCCCAC	C UUGU
ENSG00000156959	LHFPL4	Lipoma HMGIC fusion partner-like 4 protein. [Source:Uniprot/SWISSPROT Acc:Q7Z7J7]	9	1	7mer	0	Not Conserved	9516512	9516540	3	2354	2382	CCAGGAUGC G U G U	GGG CAG GGG AGGGGGU	CCC GUC UUU UCCCCCA	A G C G C
ENSG00000156959	LHFPL4	Lipoma HMGIC fusion partner-like 4 protein. [Source:Uniprot/SWISSPROT Acc:Q7Z7J7]	9	1	8mer	0	Not Conserved	9515555	9515583	3	3311	3339	CCAUGA ACUUUCCUG	AGGAAA AGGGGGUG	UCCUUU UCCCCCAC	G G
ENSG00000105722	ERF	ETS domain-containing transcription factor ERF (Ets2 repressor factor). [Source:Uniprot/SWISSPROT Acc:P50548]	9	1	7mer	0	Not Conserved	47444281	47444309	19	147	175	AUUUCUUUUUUUUAAA UG U	AA G GGGGGUG	UU U CCCCCAC	C UG
ENSG00000105722	ERF	ETS domain-containing transcription factor ERF (Ets2 repressor factor). [Source:Uniprot/SWISSPROT Acc:P50548]	9	1	7mer	0	Not Conserved	47444182	47444210	19	246	274	GGGGGA AGG UUA C	GGG GGGAAG AGGGGGU	CCC UCCUUU UCCCCCA	A GG G C
ENSG00000105722	ERF	ETS domain-containing transcription factor ERF (Ets2 repressor factor). [Source:Uniprot/SWISSPROT Acc:P50548]	9	1	7mer	3	rn4,mm8,canFam2	47443888	47443916	19	540	568	GAACCAAAAAUU U U UU	CCA G G GGGGGGUG	GGU C U UCCCCCAC	C C U UG
ENSG00000105722	ERF	ETS domain-containing transcription factor ERF (Ets2 repressor factor). [Source:Uniprot/SWISSPROT Acc:P50548]	9	1	8mer	2	bosTau2,canFam2	47443724	47443752	19	704	732	CAG C G GGGA	G GGGU GGGGGAU AGGGGGUG	C CCCG UCCUUUG UCCCCCAC	A G
ENSG00000105327	BBC3	Bcl-2-binding component 3 (p53 up-regulated modulator of apoptosis) (JFY-1). [Source:Uniprot/SWISSPROT Acc:Q9BXH1]	9	1	8mer	2	mm8,oryCun1	52416623	52416651	19	247	275	AUCGGAAG C UG CG	GUGG GG AC AGGGGGUG	CACC CC UG UCCCCCAC	CGGU UU
ENSG00000105327	BBC3	Bcl-2-binding component 3 (p53 up-regulated modulator of apoptosis) (JFY-1). [Source:Uniprot/SWISSPROT Acc:Q9BXH1]	9	1	9mer	0	Not Conserved	52416294	52416322	19	576	604	CAUGCCUGCCUCA UUCAU	CC CAGGGGGUG	GG GUCCCCCAC	C UCCUUU
ENSG00000105327	BBC3	Bcl-2-binding component 3 (p53 up-regulated modulator of apoptosis) (JFY-1). [Source:Uniprot/SWISSPROT Acc:Q9BXH1]	9	1	7mer	5	mm8,oryCun1,bosTau2,canFam2,echTel1	52416174	52416202	19	696	724	U A CU CAUU UUUG	GUG CCA GG CA GGGGGUG	CAC GGU CC GU CCCCCAC	CC UUU
ENSG00000100354	TNRC6B	Trinucleotide repeat-containing 6B protein. [Source:Uniprot/SWISSPROT Acc:Q9UPQ9]	9	1	8mer	0	Not Conserved	39054477	39054505	22	5285	5313	UA CUUUUUUUUUU UG	CCA GG G AGGGGGUG	GGU CC U UCCCCCAC	C U UG
ENSG00000100354	TNRC6B	Trinucleotide repeat-containing 6B protein. [Source:Uniprot/SWISSPROT Acc:Q9UPQ9]	9	1	8mer	1	loxAfr1	39055386	39055414	22	6194	6222	UUUUUUUCUUA UUU AA	AG GAC AGGGGGUG	UC UUG UCCCCCAC	G CU
ENSG00000100354	TNRC6B	Trinucleotide repeat-containing 6B protein. [Source:Uniprot/SWISSPROT Acc:Q9UPQ9]	9	1	8mer	0	Not Conserved	39057676	39057704	22	8484	8512	UUGUAACUAU AUUCUGCAA	GC AGGGGGUG	CG UCCCCCAC	C GUCCUUUG
ENSG00000099904	ZDHHC8	Probable palmitoyltransferase ZDHHC8 (EC 2.3.1.-) (Zinc finger DHHC domain-containing protein 8) (DHHC-8) (Zinc finger protein 378). [Source:Uniprot/SWISSPROT Acc:Q9ULC8]	9	1	7mer	0	Not Conserved	18513665	18513693	22	741	769	G G CGGGAGC GG C	GGG CAGG A CA GGGGGUG	CCC GUCC U GU CCCCCAC	A G UU
ENSG00000099904	ZDHHC8	Probable palmitoyltransferase ZDHHC8 (EC 2.3.1.-) (Zinc finger DHHC domain-containing protein 8) (DHHC-8) (Zinc finger protein 378). [Source:Uniprot/SWISSPROT Acc:Q9ULC8]	9	1	7mer	0	Not Conserved	18514283	18514311	22	1359	1387	CGAGAGCUUG AGAU	GGG GAAAU GGGGGUG	CCC CUUUG CCCCCAC	A GGUC U
ENSG00000099904	ZDHHC8	Probable palmitoyltransferase ZDHHC8 (EC 2.3.1.-) (Zinc finger DHHC domain-containing protein 8) (DHHC-8) (Zinc finger protein 378). [Source:Uniprot/SWISSPROT Acc:Q9ULC8]	9	1	7mer	0	Not Conserved	18514821	18514849	22	1897	1925	CAGUGGACCC G U	UGGG CAGGG C GGGGGUG	ACCC GUCCU G CCCCCAC	C G UU U
ENSG00000099904	ZDHHC8	Probable palmitoyltransferase ZDHHC8 (EC 2.3.1.-) (Zinc finger DHHC domain-containing protein 8) (DHHC-8) (Zinc finger protein 378). [Source:Uniprot/SWISSPROT Acc:Q9ULC8]	9	1	8mer	0	Not Conserved	18514932	18514960	22	2008	2036	A AGUCCC CCUGCU C	GGG CCA GCAGGGGGU	CCC GGU UGUCCCCCA	A CCUU C
ENSG00000082641	NFE2L1	Nuclear factor erythroid 2-related factor 1 (NF-E2-related factor 1) (NFE2-related factor 1) (Nuclear factor	9	1	7mer	0	Not Conserved	43492522	43492550	17	519	547	AAACCCCAAUUUUCACC	CCGGG GGGGGUG	GGUCC CCCCCAC	C UUUGU
ENSG00000082641	NFE2L1	Nuclear factor erythroid 2-related factor 1 (NF-E2-related factor 1) (NFE2-related factor 1) (Nuclear factor	9	1	7mer	0	Not Conserved	43492548	43492576	17	545	573	GUACACAGACA U	GUGGG CAGGG GGGGGUG	CACCC GUCCU CCCCCAC	G UUGU
ENSG00000082641	NFE2L1	Nuclear factor erythroid 2-related factor 1 (NF-E2-related factor 1) (NFE2-related factor 1) (Nuclear factor	9	1	7mer	0	Not Conserved	43493616	43493644	17	1613	1641	CCCAGACAA U	GUGGG AG GAAAU GGGGGUG	CACCC UC CUUUG CCCCCAC	GG U
ENSG00000082641	NFE2L1	Nuclear factor erythroid 2-related factor 1 (NF-E2-related factor 1) (NFE2-related factor 1) (Nuclear factor	9	1	8mer	0	Not Conserved	43493647	43493675	17	1644	1672	AAGCACUGAUUC U	GGG CCAG UAGGGGGUG	CCC GGUC GUCCCCCAC	A CUUU
ENSG00000214473			8	1	7mer	0	Not Conserved	136456785	136456813	9	1985	2013	C C UG CUGAGU	GUGG UCG GG ACA GGGGGUG	CACC GGU CC UGU CCCCCAC	C UU
ENSG00000214473			8	1	7mer	0	Not Conserved	136457193	136457221	9	2393	2421	CCUCCUGC C G U	GUGG G CAGGG GGGGGGUG	CACC C GUCCU UCCCCCAC	G UUG
ENSG00000214473			8	1	7mer	0	Not Conserved	136457203	136457231	9	2403	2431	GGCGGCA G UG GG	GGGU GGGGG G GGGGGUG	CCCG UCCUU U CCCCCAC	A G UG
ENSG00000214473			8	1	7mer	0	Not Conserved	136457212	136457240	9	2412	2440	GUGGGGG G UG G	GUGGG GGGGG A GGGGGUG	CACCC UCCUU U CCCCCAC	GG UG
ENSG00000205913		CDNA FLJ43818 fis	8	1	9mer	0	Not Conserved	2730077	2730105	16	44	72	GCUCAGUAUG G CU	GGG CAG GCAGGGGGUG	CCC GUC UGUCCCCCAC	A G CUU
ENSG00000205913		CDNA FLJ43818 fis	8	1	7mer	0	Not Conserved	2728773	2728801	16	1348	1376	GUCA GUCCCGGC G U	CCAGGAG A AGGGGGU	GGUCCUU U UCCCCCA	C G C
ENSG00000205913		CDNA FLJ43818 fis	8	1	7mer	0	Not Conserved	2728107	2728135	16	2014	2042	CCC CUUGUCCU C U	UGG GCCAG C GGGGGUG	ACC CGGUC G CCCCCAC	C CUUU U
ENSG00000205912			8	1	7mer	0	Not Conserved	853644	853672	11	452	480	GUCCCAAGUCAC U U	CCA GGGAA AGGGGGU	GGU CCUUU UCCCCCA	C G C
ENSG00000205912			8	1	7mer	0	Not Conserved	853109	853137	11	987	1015	AAGC GA CC GU	UGGG AGGGG ACA GGGGGUG	ACCC UCCUU UGU CCCCCAC	C GG
ENSG00000205912			8	1	7mer	0	Not Conserved	848814 853049	848823 853068	11	1056	1084	AAGGCUGCGCAU GU U	GC G GAGC GGGGGUG	CG C UUUG CCCCCAC	C GU C U
ENSG00000205912			8	1	7mer	1	galGal2	848786	848814	11	1084	1112	GGGA G UGCAUGC	GGC AGG AAGC GGGGGUG	CCG UCC UUUG CCCCCAC	C G U
ENSG00000204715			8	1	9mer	0	Not Conserved	94899143	94899171	2	1847	1875	A U CU GUCGUUG	GG GCC GAA GCAGGGGGUG	CC CGG CUU UGUCCCCCAC	A UC
ENSG00000204715			8	1	9mer	0	Not Conserved	94898827	94898855	2	2163	2191	CAGCUCCCUGAGA U U	CC GGG CAGGGGGUG	GG CCU GUCCCCCAC	C U UU
ENSG00000188082			8	1	8mer	0	Not Conserved	1712362	1712390	11	695	723	GCAGCCUCC CGGA	UGGG GGGA AGGGGGUG	ACCC UCCU UCCCCCAC	C GG UUG
ENSG00000188082			8	1	7mer	0	Not Conserved	1712012	1712040	11	1045	1073	CU AAC CACAGU U	UGG UCAGG CA GGGGGUG	ACC GGUCC GU CCCCCAC	C C UUU
ENSG00000188082			8	1	8mer	0	Not Conserved	1711220	1711248	11	1837	1865	AGCCCA AGAGGU U G	GGC GGA G AGGGGGUG	CCG CCU U UCCCCCAC	C GU U G
ENSG00000186543		CDNA FLJ41343 fis	8	1	7mer	0	Not Conserved	16829897	16829925	1	357	385	GAG CUCGCGCCCU U	GGG CCAGG GGGGGUG	CCC GGUCC CCCCCAC	A UUUGU
ENSG00000186543		CDNA FLJ41343 fis	8	1	7mer	0	Not Conserved	16829763	16829791	1	491	519	GCGCUGAA CCCA	GCCAG GAAGU GGGGGUG	CGGUC CUUUG CCCCCAC	C U
ENSG00000186543		CDNA FLJ41343 fis	8	1	7mer	1	oryCun1	16829745	16829773	1	509	537	AA GGUGCUU C U	GUGGG GGG AGC GGGGGUG	CACCC CCU UUG CCCCCAC	GGU U
ENSG00000186543		CDNA FLJ41343 fis	8	1	7mer	0	Not Conserved	16829518	16829546	1	736	764	GGGGGA A U CCU	GG GCC GGGAGC GGGGGUG	CC CGG CCUUUG CCCCCAC	A U U
ENSG00000185818	NAT8L	N-acetyltransferase 8-like [Source:RefSeq_peptide Acc:NP_848652]	8	1	7mer	0	Not Conserved	2035781	2035809	4	128	156	UGCGGUUGUCU UUC	GGCU GG CGGGGGGUG	CCGG CC GUCCCCCAC	C U UUU
ENSG00000185818	NAT8L	N-acetyltransferase 8-like [Source:RefSeq_peptide Acc:NP_848652]	8	1	7mer	0	Not Conserved	2035819	2035847	4	166	194	UGUUCU C C UUUGGU	UCGG GA AC GGGGGUG	GGUC CU UG CCCCCAC	C U U
ENSG00000185818	NAT8L	N-acetyltransferase 8-like [Source:RefSeq_peptide Acc:NP_848652]	8	1	7mer	2	rn4,mm8	2036664	2036692	4	1011	1039	ACAGUUUC C U UG U	UGG CCAG G A GGGGGUG	ACC GGUC U U CCCCCAC	C C CU UG
ENSG00000185818	NAT8L	N-acetyltransferase 8-like [Source:RefSeq_peptide Acc:NP_848652]	8	1	7mer	1	echTel1	2036942	2036970	4	1289	1317	GCUGCCC A GG GG	UGG CGGGG CG GGGGGUG	ACC GUCCU GU CCCCCAC	C CG UU
ENSG00000184675	FAM123B	Protein FAM123B (Wilms tumor gene on the X chromosome protein). [Source:Uniprot/SWISSPROT Acc:Q5JTC6]	8	1	7mer	1	oryCun1	63326403	63326431	X	52	80	CAGGGGU AGA UG	UGGGC AGG G GGGGGGUG	ACCCG UCC U UCCCCCAC	C G U UG
ENSG00000184675	FAM123B	Protein FAM123B (Wilms tumor gene on the X chromosome protein). [Source:Uniprot/SWISSPROT Acc:Q5JTC6]	8	1	7mer	1	oryCun1	63322495	63322523	X	3960	3988	UCUCCACCCAA GA U	UGGG AGGA AGGGGGU	ACCC UCCU UCCCCCA	C GG UUG C
ENSG00000184675	FAM123B	Protein FAM123B (Wilms tumor gene on the X chromosome protein). [Source:Uniprot/SWISSPROT Acc:Q5JTC6]	8	1	7mer	3	rn4,mm8,bosTau2	63322058	63322086	X	4397	4425	GCUUAUUUUU UGCUGU U	CC AUA GGGGGUG	GG UGU CCCCCAC	C UCCUU
ENSG00000184675	FAM123B	Protein FAM123B (Wilms tumor gene on the X chromosome protein). [Source:Uniprot/SWISSPROT Acc:Q5JTC6]	8	1	7mer	0	Not Conserved	63322052	63322080	X	4403	4431	UUUUCCUGCUGUAUA U	UGGG GG GGGGGUG	ACCC CC CCCCCAC	C GGU UUUGU
ENSG00000184471	C1QTNF8	Complement C1q tumor necrosis factor-related protein 8 precursor. [Source:Uniprot/SWISSPROT Acc:P60827]	8	1	9mer	0	Not Conserved	1079508	1079536	16	631	659	CGCCUCAGCUUC U C	CCG G AGCAGGGGGUG	GGU C UUGUCCCCCAC	C C U
ENSG00000184471	C1QTNF8	Complement C1q tumor necrosis factor-related protein 8 precursor. [Source:Uniprot/SWISSPROT Acc:P60827]	8	1	7mer	0	Not Conserved	1079282	1079310	16	857	885	GAG GGGUAU CU U	GUGGG GGG GC GGGGGUG	CACCC CCU UG CCCCCAC	GGU U U
ENSG00000184471	C1QTNF8	Complement C1q tumor necrosis factor-related protein 8 precursor. [Source:Uniprot/SWISSPROT Acc:P60827]	8	1	7mer	0	Not Conserved	1078739	1078767	16	1400	1428	GCAA UCUU UGGC	GGUC GGAAGC GGGGGUG	CCGG CCUUUG CCCCCAC	C U U
ENSG00000183853	KIRREL	Kin of IRRE-like protein 1 precursor (Kin of irregular chiasm-like protein 1) (Nephrin-like protein 1). [Source:Uniprot/SWISSPROT Acc:Q96J84]	8	1	7mer	2	dasNov1,loxAfr1	156332418	156332446	1	883	911	UGGGGA UGA G U	GUGG G UAGGGG GGGGGUG	CACC C GUCCUU CCCCCAC	G UGU
ENSG00000183853	KIRREL	Kin of IRRE-like protein 1 precursor (Kin of irregular chiasm-like protein 1) (Nephrin-like protein 1). [Source:Uniprot/SWISSPROT Acc:Q96J84]	8	1	8mer	0	Not Conserved	156332726	156332754	1	1191	1219	GUUGGUUGGA CCUUC A	GGCCA CAGGGGGU	CCGGU GUCCCCCA	C CCUUU C
ENSG00000183853	KIRREL	Kin of IRRE-like protein 1 precursor (Kin of irregular chiasm-like protein 1) (Nephrin-like protein 1). [Source:Uniprot/SWISSPROT Acc:Q96J84]	8	1	8mer	0	Not Conserved	156335887	156335915	1	4352	4380	GAGAUGU UUU G	GUGG G UAGGA AGGGGGUG	CACC C GUCCU UCCCCCAC	G UUG
ENSG00000183741	CBX6,NPTXR	Chromobox protein homolog 6. [Source:Uniprot/SWISSPROT Acc:O95503]	8	1	7mer	1	loxAfr1	37548186	37548214	22	345	373	ACCCCACUAUC U U	GGG UCAG GG GGGGGUG	CCC GGUC CU CCCCCAC	A UUGU
ENSG00000183741	CBX6,NPTXR	Chromobox protein homolog 6. [Source:Uniprot/SWISSPROT Acc:O95503]	8	1	7mer	0	Not Conserved	37545480	37545508	22	3051	3079	A C AUUUC CAA U	GG G CCAG AAAC AGGGGGU	CC C GGUC UUUG UCCCCCA	A C C
ENSG00000183741	CBX6,NPTXR	Chromobox protein homolog 6. [Source:Uniprot/SWISSPROT Acc:O95503]	8	1	9mer	0	Not Conserved	37545356	37545384	22	3175	3203	UUGAA AA AA GG	GUG GG CA GA CAGGGGGUG	CAC CC GU CU GUCCCCCAC	G C UU
ENSG00000179044	EXOC3L	exocyst complex component 3-like [Source:RefSeq_peptide Acc:NP_848611]	8	1	7mer	0	Not Conserved	65774937	65774965	16	514	542	CAGUGC GCUU U C	UGGGU GG ACA GGGGGUG	ACCCG CC UGU CCCCCAC	C GU UU
ENSG00000179044	EXOC3L	exocyst complex component 3-like [Source:RefSeq_peptide Acc:NP_848611]	8	1	7mer	0	Not Conserved	65768105	65768133	16	2454	2482	GUCCAC U UGUUUCUU	GGCC AGG GGGGGUG	CCGG UCC CCCCCAC	C UUUGU
ENSG00000179044	EXOC3L	exocyst complex component 3-like [Source:RefSeq_peptide Acc:NP_848611]	8	1	7mer	0	Not Conserved	65767908	65767936	16	2651	2679	AGAGC A AUUGAU	UG GC GGGGAU GGGGGUG	AC CG CCUUUG CCCCCAC	C C GU U
ENSG00000179044	EXOC3L	exocyst complex component 3-like [Source:RefSeq_peptide Acc:NP_848611]	8	1	7mer	0	Not Conserved	65767587	65767615	16	2972	3000	CAGCAGCU UGA UUC U	CC AGG CG GGGGGUG	GG UCC GU CCCCCAC	C UUU
ENSG00000176887	SOX11	Transcription factor SOX-11. [Source:Uniprot/SWISSPROT Acc:P35716]	8	1	7mer	0	Not Conserved	5753322	5753350	2	1691	1719	G GAAUUCUACAUU U	CAGGAGA UAGGGGGU	GUCCUUU GUCCCCCA	G C
ENSG00000176887	SOX11	Transcription factor SOX-11. [Source:Uniprot/SWISSPROT Acc:P35716]	8	1	9mer	0	Not Conserved	5754106	5754134	2	2475	2503	ACUG A G UG	GUG GG CG GGGAGCAGGGGGUG	CAC CC GU CCUUUGUCCCCCAC	G
ENSG00000176887	SOX11	Transcription factor SOX-11. [Source:Uniprot/SWISSPROT Acc:P35716]	8	1	7mer	1	canFam2	5755913	5755941	2	4282	4310	GAAUAUCUUAAAAU U CU	GG AAC GGGGGUG	CC UUG CCCCCAC	U U U
ENSG00000171246	NPTX1	Neuronal pentraxin-1 precursor (NP1) (Neuronal pentraxin I) (NP-I). [Source:Uniprot/SWISSPROT Acc:Q15818]	8	1	7mer	0	Not Conserved	76057382	76057410	17	1797	1825	GCAAUGCAUCACUC CAGA	CCG GGGGGGUG	GGU UCCCCCAC	C CCUUUG
ENSG00000171246	NPTX1	Neuronal pentraxin-1 precursor (NP1) (Neuronal pentraxin I) (NP-I). [Source:Uniprot/SWISSPROT Acc:Q15818]	8	1	8mer	6	oryCun1,bosTau2,canFam2,dasNov1,loxAfr1,echTel1	76055994	76056022	17	3185	3213	CAGCCC A U CA	UGGG CC GAGAC AGGGGGUG	ACCC GG CUUUG UCCCCCAC	C UC
ENSG00000171246	NPTX1	Neuronal pentraxin-1 precursor (NP1) (Neuronal pentraxin I) (NP-I). [Source:Uniprot/SWISSPROT Acc:Q15818]	8	1	8mer	0	Not Conserved	76055972	76056000	17	3207	3235	GGGGGUGUCUU UG	GUGGGC AG AGGGGGUG	CACCCG UU UCCCCCAC	GUCC UG
ENSG00000169635	HIC2	Hypermethylated in cancer 2 protein (Hic-2) (Hic-3) (HIC1-related gene on chromosome 22) (Zinc finger and BTB domain-containing protein 30). [Source:Uniprot/SWISSPROT Acc:Q96JB3]	8	1	7mer	0	Not Conserved	20131475	20131503	22	442	470	GGUUCUGCA AA U U	GGG CAGG GC GGGGGUG	CCC GUCC UG CCCCCAC	A G UU U
ENSG00000169635	HIC2	Hypermethylated in cancer 2 protein (Hic-2) (Hic-3) (HIC1-related gene on chromosome 22) (Zinc finger and BTB domain-containing protein 30). [Source:Uniprot/SWISSPROT Acc:Q96JB3]	8	1	7mer	0	Not Conserved	20131980	20132008	22	947	975	AACUGGAA U UUC	GGUC GGGG CGGGGGGUG	CCGG CCUU GUCCCCCAC	C U U
ENSG00000169635	HIC2	Hypermethylated in cancer 2 protein (Hic-2) (Hic-3) (HIC1-related gene on chromosome 22) (Zinc finger and BTB domain-containing protein 30). [Source:Uniprot/SWISSPROT Acc:Q96JB3]	8	1	7mer	0	Not Conserved	20132945	20132973	22	1912	1940	CAA U AG C UCUUUU	GUGG G CGG G GGGGGUG	CACC C GUC C CCCCCAC	G UUUGU
ENSG00000169635	HIC2	Hypermethylated in cancer 2 protein (Hic-2) (Hic-3) (HIC1-related gene on chromosome 22) (Zinc finger and BTB domain-containing protein 30). [Source:Uniprot/SWISSPROT Acc:Q96JB3]	8	1	7mer	1	bosTau2	20135059	20135087	22	4026	4054	GUCUGACAUUCCAC U	GCCGGGG GGGGGUG	CGGUCCU CCCCCAC	C UUGU
ENSG00000161328	LRRC56	Leucine-rich repeat-containing protein 56. [Source:Uniprot/SWISSPROT Acc:Q8IYG6]	8	1	7mer	0	Not Conserved	544347	544375	11	70	98	GAAUACC UGU UU	UGGG CGGG G GGGGGGUG	ACCC GUCC U UCCCCCAC	C G U UG
ENSG00000161328	LRRC56	Leucine-rich repeat-containing protein 56. [Source:Uniprot/SWISSPROT Acc:Q8IYG6]	8	1	7mer	0	Not Conserved	544529	544557	11	252	280	CUUUCCCGC GG C	GGCCAGG G CA GGGGGUG	CCGGUCC U GU CCCCCAC	C UU
ENSG00000161328	LRRC56	Leucine-rich repeat-containing protein 56. [Source:Uniprot/SWISSPROT Acc:Q8IYG6]	8	1	7mer	0	Not Conserved	544536	544564	11	259	287	CUUUCCCGC A UG	GGGC CGGGGG GGGGGUG	CCCG GUCCUU CCCCCAC	A UGU
ENSG00000161328	LRRC56	Leucine-rich repeat-containing protein 56. [Source:Uniprot/SWISSPROT Acc:Q8IYG6]	8	1	7mer	0	Not Conserved	544706	544734	11	429	457	CAGCUGCUCGCC A C	UG GGCCG C GGGGGUG	AC CCGGU G CCCCCAC	C CCUUU U
ENSG00000160877	BTBD14B	BTB/POZ domain-containing protein 14B (Nucleus accumbens-1) (NAC-1). [Source:Uniprot/SWISSPROT Acc:Q96RE7]	8	1	7mer	0	Not Conserved	13112414	13112442	19	2193	2221	CCCAGGACUGUGU	GUGGGUC CGGGGGGUG	CACCCGG GUCCCCCAC	UCCUUU
ENSG00000160877	BTBD14B	BTB/POZ domain-containing protein 14B (Nucleus accumbens-1) (NAC-1). [Source:Uniprot/SWISSPROT Acc:Q96RE7]	8	1	7mer	0	Not Conserved	13112422	13112450	19	2201	2229	UGUGU CG UG	GUGGGUC GGGGG GGGGGGUG	CACCCGG UCCUU UCCCCCAC	UG
ENSG00000160877	BTBD14B	BTB/POZ domain-containing protein 14B (Nucleus accumbens-1) (NAC-1). [Source:Uniprot/SWISSPROT Acc:Q96RE7]	8	1	9mer	0	Not Conserved	13112446	13112474	19	2225	2253	GG GAGA UCG	GUGGG AGGG GGCAGGGGGUG	CACCC UCCU UUGUCCCCCAC	GG
ENSG00000156966	B3GNT7	UDP-GlcNAc:betaGal beta-1	8	1	8mer	0	Not Conserved	231972759	231972787	2	878	906	GAGAA CU CUUC G	GG CCAGG AG AGGGGGUG	CC GGUCC UU UCCCCCAC	A C U G
ENSG00000156966	B3GNT7	UDP-GlcNAc:betaGal beta-1	8	1	7mer	2	bosTau2,echTel1	231972935	231972963	2	1054	1082	GGUGAA AU UC UGU	GGG GGA AGC GGGGGUG	CCC CCU UUG CCCCCAC	A GGU U
ENSG00000156966	B3GNT7	UDP-GlcNAc:betaGal beta-1	8	1	8mer	0	Not Conserved	231973601	231973629	2	1720	1748	CACCCA U AUCC U	GC CAGGGGA CAGGGGGU	CG GUCCUUU GUCCCCCA	C C
ENSG00000156639	ZFAND3	AN1-type zinc finger protein 3 (Testis-expressed sequence 27). [Source:Uniprot/SWISSPROT Acc:Q9H8U3]	8	1	7mer	0	Not Conserved	38228687	38228715	6	543	571	CUCUCCCACAGA	GCU GGAAAUGGGGGGUG	CGG CCUUUGUCCCCCAC	C U
ENSG00000156639	ZFAND3	AN1-type zinc finger protein 3 (Testis-expressed sequence 27). [Source:Uniprot/SWISSPROT Acc:Q9H8U3]	8	1	7mer	0	Not Conserved	38229410	38229438	6	1266	1294	CGCACGCCAG GA U	GUGGG AGGG GGGGGUG	CACCC UCCU CCCCCAC	GG UUGU
ENSG00000156639	ZFAND3	AN1-type zinc finger protein 3 (Testis-expressed sequence 27). [Source:Uniprot/SWISSPROT Acc:Q9H8U3]	8	1	7mer	0	Not Conserved	38230109	38230137	6	1965	1993	CGCUUCCUGACUUAGA	GCU GGG GGGGGUG	CGG CCU CCCCCAC	C U UUGU
ENSG00000156639	ZFAND3	AN1-type zinc finger protein 3 (Testis-expressed sequence 27). [Source:Uniprot/SWISSPROT Acc:Q9H8U3]	8	1	7mer	0	Not Conserved	38230116	38230144	6	1972	2000	UGACUUAGAGC GG	UGGG GGG UGGGGGGUG	ACCC CCU GUCCCCCAC	C GGU UU
ENSG00000141314	RHBDL3	Rhomboid-related protein 3 (EC 3.4.21.105) (Ventrhoid transmembrane protein). [Source:Uniprot/SWISSPROT Acc:P58872]	8	1	9mer	0	Not Conserved	27672652	27672680	17	290	318	C UCUUCCAU GC	UGGGCU GGG CAGGGGGUG	ACCCGG CCU GUCCCCCAC	C U UU
ENSG00000141314	RHBDL3	Rhomboid-related protein 3 (EC 3.4.21.105) (Ventrhoid transmembrane protein). [Source:Uniprot/SWISSPROT Acc:P58872]	8	1	9mer	0	Not Conserved	27675142	27675170	17	2780	2808	GUCUGAG CU CC	GUGG GCCAG CAGGGGGUG	CACC CGGUC GUCCCCCAC	CUUU
ENSG00000141150	RASL10B	Ras-like protein family 10 member B precursor (Ras-like protein VTS58635). [Source:Uniprot/SWISSPROT Acc:Q96S79]	8	1	7mer	0	Not Conserved	31092675	31092703	17	237	265	UGCA CCC C CC C	GUG GGCC GA CG GGGGGUG	CAC CCGG CU GU CCCCCAC	UC UU
ENSG00000141150	RASL10B	Ras-like protein family 10 member B precursor (Ras-like protein VTS58635). [Source:Uniprot/SWISSPROT Acc:Q96S79]	8	1	7mer	1	oryCun1	31092699	31092727	17	261	289	G U CAGCCUUUU U	GG GCCA GGGA GGGGGUG	CC CGGU CCUU CCCCCAC	A UGU
ENSG00000141150	RASL10B	Ras-like protein family 10 member B precursor (Ras-like protein VTS58635). [Source:Uniprot/SWISSPROT Acc:Q96S79]	8	1	7mer	0	Not Conserved	31092723	31092751	17	285	313	GG AGCGU AAU GG U	GUG GC GGA C GGGGGUG	CAC CG CCU G CCCCCAC	C GU UU U
ENSG00000141150	RASL10B	Ras-like protein family 10 member B precursor (Ras-like protein VTS58635). [Source:Uniprot/SWISSPROT Acc:Q96S79]	8	1	7mer	2	rn4,mm8	31093377	31093405	17	939	967	UGGUGCCCAGA U	GUGGG CAGGA AGGGGGU	CACCC GUCCU UCCCCCA	G UUG C
ENSG00000135439	CENTG1	Centaurin-gamma 1 (ARF-GAP with GTP-binding protein-like	8	1	7mer	2	bosTau2,echTel1	56406033	56406061	12	540	568	CCCCUGCUGCU U	GGG CAGGA CA GGGGGUG	CCC GUCCU GU CCCCCAC	A G UU
ENSG00000135439	CENTG1	Centaurin-gamma 1 (ARF-GAP with GTP-binding protein-like	8	1	9mer	1	echTel1	56405752	56405780	12	821	849	UAG AAGC UG	GGG CCAGGG GGCAGGGGGUG	CCC GGUCCU UUGUCCCCCAC	A
ENSG00000135439	CENTG1	Centaurin-gamma 1 (ARF-GAP with GTP-binding protein-like	8	1	7mer	5	rn4,mm8,bosTau2,canFam2,dasNov1	56405736	56405764	12	837	865	UGGGCAGGGG UU U	GUGGG GGGG GGGGGUG	CACCC UCCU CCCCCAC	GG UUGU
ENSG00000129933	KIAA0892	Uncharacterized protein KIAA0892 precursor. [Source:Uniprot/SWISSPROT Acc:Q9Y6X3]	8	1	7mer	0	Not Conserved	19328220	19328248	19	628	656	A CU CCAUCCCGCCGU	CC GGA CG GGGGGUG	GG CCU GU CCCCCAC	C U UU
ENSG00000129933	KIAA0892	Uncharacterized protein KIAA0892 precursor. [Source:Uniprot/SWISSPROT Acc:Q9Y6X3]	8	1	9mer	0	Not Conserved	19328786	19328814	19	1194	1222	CCUCUCCCUGCU	CCAGGAG ACAGGGGGUG	GGUCCUU UGUCCCCCAC	C
ENSG00000129933	KIAA0892	Uncharacterized protein KIAA0892 precursor. [Source:Uniprot/SWISSPROT Acc:Q9Y6X3]	8	1	7mer	0	Not Conserved	19330078	19330106	19	2486	2514	CUGCCCUUGUCCU UU C	GUGGG G AGGGGGU	CACCC U UCCCCCA	GG CCUUUG C
ENSG00000128594	LRRC4	Leucine-rich repeat-containing protein 4 precursor (Brain tumor- associated protein BAG). [Source:Uniprot/SWISSPROT Acc:Q9HBW1]	8	1	8mer	0	Not Conserved	127455761	127455789	7	178	206	UAACUUGUAAGUU UUUAA	CUA AGGGGGUG	GGU UCCCCCAC	C CCUUUG
ENSG00000128594	LRRC4	Leucine-rich repeat-containing protein 4 precursor (Brain tumor- associated protein BAG). [Source:Uniprot/SWISSPROT Acc:Q9HBW1]	8	1	7mer	0	Not Conserved	127455095	127455123	7	844	872	CCCUGAAG GC C G	GGGU GG AGCA GGGGGUG	CCCG CC UUGU CCCCCAC	A GU U
ENSG00000128594	LRRC4	Leucine-rich repeat-containing protein 4 precursor (Brain tumor- associated protein BAG). [Source:Uniprot/SWISSPROT Acc:Q9HBW1]	8	1	8mer	3	mm8,dasNov1,loxAfr1	127454457	127454485	7	1482	1510	AAUAAG U AUUUGAA	GGG UCAG AGGGGGUG	CCC GGUC UCCCCCAC	A CUUUG
ENSG00000114554	PLXNA1	Plexin-A1 precursor (Semaphorin receptor NOV). [Source:Uniprot/SWISSPROT Acc:Q9UIW2]	8	1	7mer	0	Not Conserved	128235934	128235962	3	383	411	CUUGAGA CAAGA U	CCAGGA GGC GGGGGUG	GGUCCU UUG CCCCCAC	C U
ENSG00000114554	PLXNA1	Plexin-A1 precursor (Semaphorin receptor NOV). [Source:Uniprot/SWISSPROT Acc:Q9UIW2]	8	1	8mer	0	Not Conserved	128237499	128237527	3	1948	1976	GCCCCUGCCC CCC UG	CCAG AC AGGGGGUG	GGUC UG UCCCCCAC	C CUU
ENSG00000114554	PLXNA1	Plexin-A1 precursor (Semaphorin receptor NOV). [Source:Uniprot/SWISSPROT Acc:Q9UIW2]	8	1	8mer	0	Not Conserved	128237885	128237913	3	2334	2362	UG ACGG U UGAUGA	GGG CAG GG AGGGGGUG	CCC GUC CU UCCCCCAC	A G UUG
ENSG00000111262	KCNA1	Potassium voltage-gated channel subfamily A member 1 (Voltage-gated potassium channel subunit Kv1.1) (HUKI) (HBK1). [Source:Uniprot/SWISSPROT Acc:Q09470]	8	1	7mer	2	rn4,bosTau2	4892434	4892462	12	140	168	GCGUUGUU AUUG UUUU	GC AGGA GGGGGUG	CG UCCU CCCCCAC	C G UUGU
ENSG00000111262	KCNA1	Potassium voltage-gated channel subfamily A member 1 (Voltage-gated potassium channel subunit Kv1.1) (HUKI) (HBK1). [Source:Uniprot/SWISSPROT Acc:Q09470]	8	1	7mer	3	oryCun1,canFam2,dasNov1	4893502	4893530	12	1208	1236	GAAA CAAUA UAU	GGCC GAAAU GGGGGGUG	CCGG CUUUG UCCCCCAC	C UC
ENSG00000111262	KCNA1	Potassium voltage-gated channel subfamily A member 1 (Voltage-gated potassium channel subunit Kv1.1) (HUKI) (HBK1). [Source:Uniprot/SWISSPROT Acc:Q09470]	8	1	7mer	4	rn4,mm8,oryCun1,dasNov1	4893508	4893536	12	1214	1242	CCCAAUAGAAAUUA U	UGGG GGG GGGGGUG	ACCC CCU CCCCCAC	C GGU UUGU
ENSG00000111262	KCNA1	Potassium voltage-gated channel subfamily A member 1 (Voltage-gated potassium channel subunit Kv1.1) (HUKI) (HBK1). [Source:Uniprot/SWISSPROT Acc:Q09470]	8	1	7mer	0	Not Conserved	4895342	4895370	12	3048	3076	AACCU UCU U	GUG GUCAG GGGAC GGGGGUG	CAC CGGUC CUUUG CCCCCAC	C U
ENSG00000106683	LIMK1	LIM domain kinase 1 (EC 2.7.11.1) (LIMK-1). [Source:Uniprot/SWISSPROT Acc:P53667]	8	1	9mer	1	bosTau2	73174057	73174085	7	489	517	UCUG CGUUUUCCCCC	GGGCC CAGGGGGUG	CCCGG GUCCCCCAC	A UCCUUU
ENSG00000106683	LIMK1	LIM domain kinase 1 (EC 2.7.11.1) (LIMK-1). [Source:Uniprot/SWISSPROT Acc:P53667]	8	1	7mer	0	Not Conserved	73174243	73174271	7	675	703	AGGUACCAAGCC UGA C	UCAGGG AGGGGGU	GGUCCU UCCCCCA	C UUG C
ENSG00000106683	LIMK1	LIM domain kinase 1 (EC 2.7.11.1) (LIMK-1). [Source:Uniprot/SWISSPROT Acc:P53667]	8	1	7mer	5	rn4,mm8,canFam2,dasNov1,loxAfr1	73174544	73174572	7	976	1004	GGAUUUUAUUUUU C	GUGG CGGG GGGGGUG	CACC GUCC CCCCCAC	CG UUUGU
ENSG00000102978	POLR2C	DNA-directed RNA polymerase II subunit RPB3 (RNA polymerase II subunit B3) (RNA polymerase II subunit 3) (DNA-directed RNA polymerase II subunit C) (DNA-directed RNA polymerase II 33 kDa polypeptide) (RPB33) (RPB31). [Source:Uniprot/SWISSPROT Acc:P19387]	8	1	7mer	0	Not Conserved	56063130	56063158	16	597	625	UGACCUGAUCAUUUA U U	GUU GG GGGGGUG	CGG CC CCCCCAC	C U UUUGU
ENSG00000102978	POLR2C	DNA-directed RNA polymerase II subunit RPB3 (RNA polymerase II subunit B3) (RNA polymerase II subunit 3) (DNA-directed RNA polymerase II subunit C) (DNA-directed RNA polymerase II 33 kDa polypeptide) (RPB33) (RPB31). [Source:Uniprot/SWISSPROT Acc:P19387]	8	1	7mer	0	Not Conserved	56063136	56063164	16	603	631	GAUCAUUUAGUUU G U	GGU GGGG GGGGGUG	CCG UCCU CCCCCAC	C G UUGU
ENSG00000102978	POLR2C	DNA-directed RNA polymerase II subunit RPB3 (RNA polymerase II subunit B3) (RNA polymerase II subunit 3) (DNA-directed RNA polymerase II subunit C) (DNA-directed RNA polymerase II 33 kDa polypeptide) (RPB33) (RPB31). [Source:Uniprot/SWISSPROT Acc:P19387]	8	1	7mer	0	Not Conserved	56063142	56063170	16	609	637	UUAGUUUG GGU GG	GUGGG GGG U GGGGGUG	CACCC CCU G CCCCCAC	GGU UU U
ENSG00000102978	POLR2C	DNA-directed RNA polymerase II subunit RPB3 (RNA polymerase II subunit B3) (RNA polymerase II subunit 3) (DNA-directed RNA polymerase II subunit C) (DNA-directed RNA polymerase II 33 kDa polypeptide) (RPB33) (RPB31). [Source:Uniprot/SWISSPROT Acc:P19387]	8	1	7mer	0	Not Conserved	56063148	56063176	16	615	643	UGGUGGGG GGU GG	GUGGG GGG U GGGGGUG	CACCC CCU G CCCCCAC	GGU UU U
ENSG00000102104	RS1	Retinoschisin precursor (X-linked juvenile retinoschisis protein). [Source:Uniprot/SWISSPROT Acc:O15537]	8	1	9mer	1	loxAfr1	18570012	18570040	X	4	32	UGCCUCAGCUC C U C	GG GCC G CAGGGGGUG	CC CGG C GUCCCCCAC	A U CUUU
ENSG00000102104	RS1	Retinoschisin precursor (X-linked juvenile retinoschisis protein). [Source:Uniprot/SWISSPROT Acc:O15537]	8	1	7mer	0	Not Conserved	18568487	18568515	X	1529	1557	UAAACACAUCACA UGUU	CAGGG GGGGGUG	GUCCU CCCCCAC	G UUGU
ENSG00000102104	RS1	Retinoschisin precursor (X-linked juvenile retinoschisis protein). [Source:Uniprot/SWISSPROT Acc:O15537]	8	1	7mer	0	Not Conserved	18568474	18568502	X	1542	1570	CAGGGUGUUG G G	GGG U GGGGG GGGGGGUG	CCC G CCUUU UCCCCCAC	A G U G
ENSG00000100711	ZFYVE21	Zinc finger FYVE domain-containing protein 21. [Source:Uniprot/SWISSPROT Acc:Q9BQ24]	8	1	7mer	0	Not Conserved	103266669	103266697	14	1490	1518	GUGUCCCCCUU U CUU	GUGG GG GGGGGGUG	CACC CC UCCCCCAC	CGGU UUUG
ENSG00000100711	ZFYVE21	Zinc finger FYVE domain-containing protein 21. [Source:Uniprot/SWISSPROT Acc:Q9BQ24]	8	1	7mer	0	Not Conserved	103266740	103266768	14	1561	1589	CCCCAGCACCCUGUCUU U	CC GG GGGGGUG	GG CC CCCCCAC	C U UUUGU
ENSG00000100711	ZFYVE21	Zinc finger FYVE domain-containing protein 21. [Source:Uniprot/SWISSPROT Acc:Q9BQ24]	8	1	7mer	0	Not Conserved	103267039	103267067	14	1860	1888	ACA A UUCCCCAGUGUU	GGC AGG GGGGGUG	CCG UCC CCCCCAC	C G UUUGU
ENSG00000100711	ZFYVE21	Zinc finger FYVE domain-containing protein 21. [Source:Uniprot/SWISSPROT Acc:Q9BQ24]	8	1	7mer	0	Not Conserved	103267045	103267073	14	1866	1894	AA UUCC UGUU GU	GG CCAG GGGG GGGGGUG	CC GGUC CUUU CCCCCAC	A C GU
ENSG00000100403	ZC3H7B	Zinc finger CCCH domain-containing protein 7B (Rotavirus 'X'- associated non-structural protein) (RoXaN). [Source:Uniprot/SWISSPROT Acc:Q9UGR2]	8	1	9mer	0	Not Conserved	40083394	40083422	22	14	42	C UGAAGU U GU	GUGGG CC GGG CAGGGGGUG	CACCC GG CCU GUCCCCCAC	U UU
ENSG00000100403	ZC3H7B	Zinc finger CCCH domain-containing protein 7B (Rotavirus 'X'- associated non-structural protein) (RoXaN). [Source:Uniprot/SWISSPROT Acc:Q9UGR2]	8	1	7mer	2	oryCun1,echTel1	40083444	40083472	22	64	92	UAGAA CA CA	GGGUCAGGG GGC GGGGGGUG	CCCGGUCCU UUG UCCCCCAC	A
ENSG00000100403	ZC3H7B	Zinc finger CCCH domain-containing protein 7B (Rotavirus 'X'- associated non-structural protein) (RoXaN). [Source:Uniprot/SWISSPROT Acc:Q9UGR2]	8	1	7mer	2	bosTau2,canFam2	40084837	40084865	22	1457	1485	GGAA UUAGGCUGUA	CCAGGGA GGGGGGUG	GGUCCUU UCCCCCAC	C UG
ENSG00000100003	SEC14L2	SEC14-like protein 2 (Alpha-tocopherol-associated protein) (TAP) (hTAP) (Supernatant protein factor) (SPF) (Squalene transfer protein). [Source:Uniprot/SWISSPROT Acc:O76054]	8	1	7mer	0	Not Conserved	29148653	29148681	22	256	284	CCUGUCCA A C U	GGG CAG GAAGC GGGGGUG	CCC GUC CUUUG CCCCCAC	A G U
ENSG00000100003	SEC14L2	SEC14-like protein 2 (Alpha-tocopherol-associated protein) (TAP) (hTAP) (Supernatant protein factor) (SPF) (Squalene transfer protein). [Source:Uniprot/SWISSPROT Acc:O76054]	8	1	7mer	0	Not Conserved	29149138	29149166	22	741	769	UGCAGGGA GUU	GGGCCAGGGAG GGGGGUG	CCCGGUCCUUU CCCCCAC	A GU
ENSG00000100003	SEC14L2	SEC14-like protein 2 (Alpha-tocopherol-associated protein) (TAP) (hTAP) (Supernatant protein factor) (SPF) (Squalene transfer protein). [Source:Uniprot/SWISSPROT Acc:O76054]	8	1	9mer	0	Not Conserved	29150257	29150285	22	1860	1888	CGCCAGCAUU U UUU	GCCGG G CAGGGGGUG	CGGUC C GUCCCCCAC	C UUU
ENSG00000099875	MKNK2	MAP kinase-interacting serine/threonine-protein kinase 2 (EC 2.7.11.1) (MAP kinase signal-integrating kinase 2) (Mnk2). [Source:Uniprot/SWISSPROT Acc:Q9HBH9]	8	1	7mer	2	rn4,mm8	1990471	1990499	19	112	140	CACU UCAGCUGA	CCAGG AAGC GGGGGGUG	GGUCC UUUG UCCCCCAC	C
ENSG00000099875	MKNK2	MAP kinase-interacting serine/threonine-protein kinase 2 (EC 2.7.11.1) (MAP kinase signal-integrating kinase 2) (Mnk2). [Source:Uniprot/SWISSPROT Acc:Q9HBH9]	8	1	7mer	2	rn4,mm8	1989180	1989208	19	1403	1431	AUACUUGAAU GG CU	GUCGGGG C GGGGGUG	CGGUCCU G CCCCCAC	C UU U
ENSG00000099875	MKNK2	MAP kinase-interacting serine/threonine-protein kinase 2 (EC 2.7.11.1) (MAP kinase signal-integrating kinase 2) (Mnk2). [Source:Uniprot/SWISSPROT Acc:Q9HBH9]	8	1	7mer	0	Not Conserved	1989098	1989126	19	1485	1513	AUGGUCACAGUCCG U	GU GGCCG GGGGGUG	CA CCGGU CCCCCAC	C CCUUUGU
ENSG00000099875	MKNK2	MAP kinase-interacting serine/threonine-protein kinase 2 (EC 2.7.11.1) (MAP kinase signal-integrating kinase 2) (Mnk2). [Source:Uniprot/SWISSPROT Acc:Q9HBH9]	8	1	7mer	0	Not Conserved	1989029	1989057	19	1554	1582	GCCCCUUCCAAAGACC U	CC GGG GGGGGUG	GG CCU CCCCCAC	C U UUGU
ENSG00000099814	KIAA0284	K0284_HUMAN Isoform 3 of Q9Y4F5 - Homo sapiens (Human) [Source:Uniprot/Varsplic Acc:Q9Y4F5-3]	8	1	7mer	0	Not Conserved	104433173	104433201	14	832	860	GGUGCA CA CUUCU	UGG GCC GGC GGGGGUG	ACC CGG UUG CCCCCAC	C UCCU U
ENSG00000099814	KIAA0284	K0284_HUMAN Isoform 3 of Q9Y4F5 - Homo sapiens (Human) [Source:Uniprot/Varsplic Acc:Q9Y4F5-3]	8	1	7mer	0	Not Conserved	104433446	104433474	14	1105	1133	GAGCCC U U UU GU	GU GGCCG GG G GGGGGUG	CA CCGGU CC U CCCCCAC	C UU GU
ENSG00000099814	KIAA0284	K0284_HUMAN Isoform 3 of Q9Y4F5 - Homo sapiens (Human) [Source:Uniprot/Varsplic Acc:Q9Y4F5-3]	8	1	7mer	0	Not Conserved	104433458	104433486	14	1117	1145	CGUG U G UG U	GU GGU GGGG GACG GGGGGUG	CA CCG UCCU UUGU CCCCCAC	C G
ENSG00000099814	KIAA0284	K0284_HUMAN Isoform 3 of Q9Y4F5 - Homo sapiens (Human) [Source:Uniprot/Varsplic Acc:Q9Y4F5-3]	8	1	7mer	0	Not Conserved	104433697	104433725	14	1356	1384	ACGUGUGU U AG GG	GUG G GGGG C GGGGGUG	CAC C UCCU G CCCCCAC	C GG UU U
ENSG00000076108	BAZ2A	Bromodomain adjacent to zinc finger domain protein 2A (Transcription termination factor I-interacting protein 5) (TTF-I-interacting protein 5) (Tip5) (hWALp3). [Source:Uniprot/SWISSPROT Acc:Q9UIF9]	8	1	7mer	0	Not Conserved	55277016	55277044	12	1624	1652	GCAU A GUUCCAUU	CCA GAAAU GGGGGGUG	GGU CUUUG UCCCCCAC	C C
ENSG00000076108	BAZ2A	Bromodomain adjacent to zinc finger domain protein 2A (Transcription termination factor I-interacting protein 5) (TTF-I-interacting protein 5) (Tip5) (hWALp3). [Source:Uniprot/SWISSPROT Acc:Q9UIF9]	8	1	7mer	1	bosTau2	55277010	55277038	12	1630	1658	AAGAAA UU UU GU	UG CCA GGGGG GGGGGUG	AC GGU CCUUU CCCCCAC	C CC GU
ENSG00000076108	BAZ2A	Bromodomain adjacent to zinc finger domain protein 2A (Transcription termination factor I-interacting protein 5) (TTF-I-interacting protein 5) (Tip5) (hWALp3). [Source:Uniprot/SWISSPROT Acc:Q9UIF9]	8	1	7mer	1	bosTau2	55276950	55276978	12	1690	1718	GCAGCACUGAAGA CUGA A	GCCA AGGGGGU	CGGU UCCCCCA	C CCUUUG C
ENSG00000076108	BAZ2A	Bromodomain adjacent to zinc finger domain protein 2A (Transcription termination factor I-interacting protein 5) (TTF-I-interacting protein 5) (Tip5) (hWALp3). [Source:Uniprot/SWISSPROT Acc:Q9UIF9]	8	1	7mer	0	Not Conserved	55276456	55276484	12	2184	2212	AA GGCUGGAG UU	GUGGG CGGGG GGGGGUG	CACCC GUCCU CCCCCAC	G UUGU
ENSG00000071246	VASH1	Vasohibin-1. [Source:Uniprot/SWISSPROT Acc:Q7L8A9]	8	1	7mer	0	Not Conserved	76315526	76315554	14	411	439	CAGCCUUA CCUGU	CCAGG GAUGGGGGGUG	GGUCC UUGUCCCCCAC	C U
ENSG00000071246	VASH1	Vasohibin-1. [Source:Uniprot/SWISSPROT Acc:Q7L8A9]	8	1	7mer	0	Not Conserved	76315532	76315560	14	417	445	UACCA UGUGAU GU	GGCC GGGGG GGGGGUG	CCGG CCUUU CCCCCAC	C U GU
ENSG00000071246	VASH1	Vasohibin-1. [Source:Uniprot/SWISSPROT Acc:Q7L8A9]	8	1	7mer	0	Not Conserved	76317067	76317095	14	1952	1980	UUGCAGUUGC CC	UGGGUCA AGC GGGGGUG	ACCCGGU UUG CCCCCAC	C CCU U
ENSG00000071246	VASH1	Vasohibin-1. [Source:Uniprot/SWISSPROT Acc:Q7L8A9]	8	1	7mer	0	Not Conserved	76318143	76318171	14	3028	3056	UGUGGAAAA A UUG	UGG CCAGG GGGGGGUG	ACC GGUCC UCCCCCAC	C C UUUG
ENSG00000050555	LAMC3	Laminin subunit gamma-3 precursor (Laminin 12 gamma 3 subunit). [Source:Uniprot/SWISSPROT Acc:Q9Y6N6]	8	1	9mer	0	Not Conserved	132957027	132957055	9	31	59	CACCUGCUGUUUA U CC	CA GA CAGGGGGUG	GU CU GUCCCCCAC	G C UU
ENSG00000050555	LAMC3	Laminin subunit gamma-3 precursor (Laminin 12 gamma 3 subunit). [Source:Uniprot/SWISSPROT Acc:Q9Y6N6]	8	1	7mer	0	Not Conserved	132957474	132957502	9	478	506	UCAGCAGAUCUG A UCA C	CAG GA AGGGGGU	GUC CU UCCCCCA	G UUG C
ENSG00000050555	LAMC3	Laminin subunit gamma-3 precursor (Laminin 12 gamma 3 subunit). [Source:Uniprot/SWISSPROT Acc:Q9Y6N6]	8	1	7mer	0	Not Conserved	132957708	132957736	9	712	740	UAGAGCAA CAUUCCU	GGCC GGC GGGGGUG	CCGG UUG CCCCCAC	C UCCU U
ENSG00000033327	GAB2	GRB2-associated-binding protein 2 (GRB2-associated binder 2) (pp100). [Source:Uniprot/SWISSPROT Acc:Q9UQC2]	8	1	7mer	0	Not Conserved	77606970	77606998	11	967	995	UGGGAGGGA U GU U	GUG GGU GGA GGGGGUG	CAC CCG CCU CCCCCAC	GU UUGU
ENSG00000033327	GAB2	GRB2-associated-binding protein 2 (GRB2-associated binder 2) (pp100). [Source:Uniprot/SWISSPROT Acc:Q9UQC2]	8	1	7mer	0	Not Conserved	77606755	77606783	11	1182	1210	CAUCCAAA U UU	GGGCC GGGAG GGGGGGUG	CCCGG UCCUU UCCCCCAC	A UG
ENSG00000033327	GAB2	GRB2-associated-binding protein 2 (GRB2-associated binder 2) (pp100). [Source:Uniprot/SWISSPROT Acc:Q9UQC2]	8	1	7mer	0	Not Conserved	77606733	77606761	11	1204	1232	GGG U C CAAUCCUU	GG GCC AACG GGGGGUG	CC CGG UUGU CCCCCAC	A UCCU
ENSG00000033327	GAB2	GRB2-associated-binding protein 2 (GRB2-associated binder 2) (pp100). [Source:Uniprot/SWISSPROT Acc:Q9UQC2]	8	1	7mer	0	Not Conserved	77604396	77604424	11	3541	3569	ACCACAA G CCUGCCG C	UGGG UA AGGGGGU	ACCC GU UCCCCCA	C G CCUUUG C

## Sheet: TS4-Fst >95th percentile
Table S4: All PD-miRNA with Fst between African and non-Africans > 95th percentile (0.18). Highly population-differentiated miRNA (HPD-miRNA) are bolded and have Fst between African and non-Africans > 99th percentile (0.36). MiRNA under consideration as biomarkers are italisized.
Rank	Location	RS_IDs_QC	varType	hairpin_name	Fst_Africa_NonAfrica	in_mature	in_seed	Freq_Africa	Freq_NonAfrica	Freq_Admixed
1	chr14 23426181 23426182	rs2273626	snp	hsa-mir-4707	0.673797	1	0	0.015625	0.68	0.375
2	chr4 67142619 67142620	rs73239138	snp	hsa-mir-1269a	0.466297	1	0	0.796875	0.24	0.416667
3	chr11 93466865 93466866	rs2155248	snp	hsa-mir-1304	0.462693	1	1	0.467742	0.98	0.875
4	chr10 135061111 135061112	rs12355840	snp	hsa-mir-202	0.448456	0	0	0.234375	0.78	0.625
5	chr13 55748672 55748673	rs1572687	snp	hsa-mir-5007	0.403975	1	0	0.984375	0.58	0.75
6	chr5 54468123 54468124	rs35770269	snp	hsa-mir-449c	0.400709	1	0	0	0.38	0.291667
7	chr5 174178773 174178774	rs7709117	snp	hsa-mir-4634	0.369737	1	1	0.125	0.58	0.625
8	chr10 106028156 106028157	rs641071	snp	hsa-mir-4482-1	0.366443	1	0	0.8125	0.34	0.458333
9	chr7 102111935 102111936	rs60871950	snp	hsa-mir-4467	0.361928	1	0	0.0645161	0.48	0.25
10	chr12 120151492 120151493	rs7311975	snp	hsa-mir-1178	0.361283	0	0	0.4375	0.02	0.125
11	chr17 12820631 12820632	rs12451747	snp	hsa-mir-1269b	0.360909	0	0	0.078125	0.5	0.458333
12	chr19 54191742 54191743	rs57111412	snp	hsa-mir-1283-1	0.329657	0	0	0.53125	0.1	0.208333
13	chr17 28444182 28444183	rs6505162	snp	hsa-mir-423	0.321698	0	0	0.21875	0.66	0.5
14	chr14 101531853 101531854	rs61992671	snp	hsa-mir-412	0.311356	1	0	0.046875	0.4	0.25
15	chr9 137742123 137742124	rs62571442	snp	hsa-mir-3689d-2	0.307498	0	0	0.0925926	0.473684	0.363636
16	chr2 60614576 60614577	rs56239160	snp	hsa-mir-4432	0.294654	1	0	0	0.28	0.166667
17	chr19 58898192 58898193	rs975947	snp	hsa-mir-4754	0.293468	0	0	0.078125	0.44	0.291667
18	chr15 75081077 75081078	rs2168518	snp	hsa-mir-4513	0.279117	1	0	0.0625	0.4	0.291667
19	chr12 54385598 54385599	rs11614913	snp	hsa-mir-196a-2	0.275837	1	0	0.140625	0.52	0.291667
20	chr20 62574005 62574006	rs73147065	snp	hsa-mir-647	0.264633	1	1	0.5	0.125	0.227273
21	chr19 54245787 54245788	rs56013413	snp	hsa-mir-520h	0.260154	1	0	0.296875	0	0.0833333
22	chr4 1988188 1988188	rs3034718	ins	hsa-mir-943	0.258878	0	0	0.5	0.125	0.208333
23	chr3 20179096 20179097	rs6787734	snp	hsa-mir-3135a	0.239724	0	0	0.640625	0.26	0.291667
24	chr17 925763 925764	rs2663345	snp	hsa-mir-3183	0.236151	0	0	0.734375	0.36	0.625
25	chr10 14478617 14478618	rs11259096	snp	hsa-mir-1265	0.235154	0	0	0.3125	0.02	0.166667
26	chr11 61582707 61582708	rs174561	snp	hsa-mir-1908	0.235116	0	0	0.03125	0.3	0.375
27	chr17 13446923 13446924	rs9913045	snp	hsa-mir-548h-3	0.22436	1	0	0.6875	0.32	0.625
28	chr2 134884696 134884697	rs10175383	snp	hsa-mir-3679	0.213967	0	0	0.328125	0.04	0.0833333
29	chr5 154209023 154209024	rs702742	snp	hsa-mir-378h	0.21127	0	0	0.390625	0.08	0.25
30	chr11 48118349 48118349	rs11382316	ins	hsa-mir-3161	0.211076	1	1	0.40625	0.76	0.708333
31	chr16 76902849 76902850	rs7499278	snp	hsa-mir-4719	0.206964	1	1	0.9	0.6	0.708333
32	chr3 24562876 24562877	rs11714172	snp	hsa-mir-4792	0.201906	0	0	0.854839	0.54	0.583333
33	chr8 144815290 144815291	rs6981062	snp	hsa-mir-4664	0.200029	0	0	0.234375	0	0.0833333
34	chr9 130452976 130452977	rs57528423	snp	hsa-mir-3911	0.200029	0	0	0.234375	0	0.0833333
35	chr11 19781593 19781594	rs77717467	snp	hsa-mir-4694	0.189045	0	0	0.265625	0.02	0
36	chr16 820214 820215	rs74656628	snp	hsa-mir-662	0.187931	1	0	0.333333	0.06	0.1

## Sheet: TS5-Target Enrichment
Table S5: 72 Gene Targets overrepresented for regulation by HPD-miRNA (p < 0.05).
			Regulated by
	Gene	p.value	mir1269a	mir449c	mir1304	mir202	mir4482-1	Total
1	PRR23B	0.001				1	1	2
2	IL12RB2	0.001	1		1	1		3
3	KRTAP19-5	0.003				1		1
4	VSX2	0.0035	1		1	1		3
5	ATP2B3	0.004	1		1	1		3
6	APOC2	0.0045	1			1		2
7	FAM24A	0.005				1	1	2
8	CLEC2A	0.0065				1		1
9	C10orf81	0.0065			1	1		2
10	FGF5	0.0065	1		1	1	1	4
11	GABRA1	0.007	1			1	1	3
12	PTPRCAP	0.0085			1	1		2
13	OR5A2	0.009				1		1
14	C17orf60	0.009	1			1		2
15	FAM25A	0.01				1		1
16	MGAT4C	0.0125			1	1		2
17	SPANXN1	0.014	1			1		2
18	SART1	0.0155				1		1
19	CTAG2	0.016	1			1		2
20	C20orf71	0.0165	1					1
21	KRTAP10-1	0.0175	1					1
22	CTAG1B	0.0185				1		1
23	OR4K17	0.0185				1		1
24	SHCBP1L	0.0195				1		1
25	OR5J2	0.021				1		1
26	S100A8	0.022				1		1
27	NKX2-3	0.022	1			1		2
28	DIRC1	0.022	1		1	1		3
29	SPINLW1	0.022	1		1	1		3
30	ZNF804B	0.023				1		1
31	CIB3	0.024				1		1
32	APOC4	0.0245				1		1
33	P2RX3	0.0245				1		1
34	OR6C3	0.025				1		1
35	ISCA2	0.0255	1		1	1		3
36	NLRP10	0.026				1		1
37	AGGF1	0.026	1		1	1	1	4
38	RBM14	0.0265	1			1		2
39	TACR3	0.0265	1			1		2
40	FAM71B	0.0275	1					1
41	DRD3	0.028				1		1
42	DEFB1	0.0285				1		1
43	ALAD	0.029		1		1		2
44	OR10H4	0.0295				1		1
45	CTAG1A	0.0315				1		1
46	OR10H3	0.032				1		1
47	PRSS38	0.032	1					1
48	GAS1	0.032		1		1		2
49	OVOL2	0.032	1			1		2
50	ABHD5	0.0325				1	1	2
51	BET3L	0.033				1		1
52	PDC	0.033				1		1
53	MAGEA4	0.033	1		1			2
54	OR5T2	0.0355				1		1
55	HTR1A	0.036				1		1
56	KRTAP21-1	0.038				1		1
57	LRRC30	0.039				1		1
58	CYP26C1	0.0395				1		1
59	AUH	0.0395			1	1		2
60	EIF4G3	0.04				1	1	2
61	OPRM1	0.041	1			1		2
62	HTR2C	0.041	1	1	1	1		4
63	VCP	0.0425				1		1
64	CLRN1	0.0435			1	1		2
65	GTSF1	0.0465				1		1
66	OR52K2	0.0465				1		1
67	SUN3	0.0465				1		1
68	ACCN5	0.048				1		1
69	NPBWR2	0.0495				1		1
70	CD300LB	0.0495			1	1		2
71	UNC13C	0.0495	1			1		2
72	SCGB1A1	0.05	1					1
		Total	26	3	16	66	7
		Percent	0.361111	0.0416667	0.222222	0.916667	0.0972222

## Sheet: TS6-GWAS_sig_Targets
Table S6: Significantly enriched genes that were reported in genome-wide association studies.
Gene	p.value	mir-1269a	mir-449c	mir-1304	mir-202	mir- 4482-1	Total	GWAS_Disease_Trait	PMID	P-value	Reaches Genome-wide Signifigance
APOC2	0.0045	1			1		2	Cholesterol total, HDL cholesterol, LDL cholesterol, Triglycerides, Lipid Metabolism	20686565;22286219	5E-111; 4E-21; 9E-147; 1E-30; 3E-58	All
APOC4	0.0245				1		1	LDL cholesterol	18193044;20864672; 19060906	1e-60	All
AUH	0.0395			1	1		2	Type 2 diabetes nephropathy	21150874	6e-06
C10orf81	0.0065			1	1		2	Obesity-related traits	23251661	1e-06
DIRC1	0.022	1		1	1		3	Obesity-related traits	23251661	6e-06
FGF5	0.0065	1		1	1	1	4	Diastolic blood pressure, Systolic blood pressure, Blood pressure, Urate levels	23263486; 21909115; 21909110; 19430483	9E-25; 2E-23; 3E-14; 7E-07;	All Blood Pressure (excluding Urate levels)
GAS1	0.032		1		1		2	Insulin resistance/response	21901158	4e-06
HTR1A	0.036				1		1	Alcohol and nictotine co-dependence, Body mass index	23216389;20935630	1e-09	Alcohol and nictotine co-dependence
IL12RB2	0.001	1		1	1		3	Inflammatory bowel disease, Primary biliary cirrhosis, Behcet's disease,Crohn's disease	23128233; 21399635; 20639880; 20622879; 20622878; 19458352	8E-161; 9E-20; 2E-11; 1E-18	All
NKX2-3	0.022	1			1		2	Red blood cell traits, Inflammatory bowel disease, Dental caries, Crohn's disease, Ulcerative colitis	23222517; 23128233; 23064961; 22412388; 21102463; 20228798; 20228799; 18587394; 17554300; 17554261	1E-10; 1E-54; 6E-06; 2E-20; 1E-08	All (excluding Dental caries)
OPRM1	0.041	1			1		2	Coronary heart disease	21347282	5e-06
SCGB1A1	0.05	1					1	Chronic obstructive pulmonary disease-related biomarkers	23144326	1e-26	All
UNC13C	0.0495	1			1		2	Immune response to smallpox vaccine (IL-6), Cognitive performance	22542470;19734540	8e-07
ZNF804B	0.023				1		1	Dental caries, Anorexia nervosa, Body mass index	23259602; 21079607; 20966902	9e-06

## Sheet: TS7-GOEAST Enrichment
Table S7: Genetic functional enrichment (GFE) of the 2,139 mRNA gene targets of HPD-miRNA. Enrichment was done using GOEAST software to determine statistically overrepresented biological functions. Bioprosses related to sugar/ insulin metabolism and cell division are bolded for p-value < 0.05.
GOID	Ontology	Term	Level	Number in your list (q)	Number in the genome (m)	Log odd-ratio	p-value
GO:0006013	biological_process	mannose metabolic process	7	24	38	2.605	4.45e-10
GO:2000615	biological_process	regulation of histone H3-K9 acetylation	11	13	13	3.268	6.82e-09
GO:0032856	biological_process	activation of Ras GTPase activity	14	27	54	2.268	8.41e-09
GO:2001275	biological_process	positive regulation of glucose import in response to insulin stimulus	8	14	16	3.075	3.46e-08
GO:0044699	biological_process	single-organism process	1	2146	18559	0.155	7.65e-08
GO:0044707	biological_process	single-multicellular organism process	2	982	7900	0.26	6e-07
GO:0032315	biological_process	regulation of Ral GTPase activity	13	13	16	2.968	6e-07
GO:0032485	biological_process	regulation of Ral protein signal transduction	8	13	16	2.968	6e-07
GO:0032852	biological_process	positive regulation of Ral GTPase activity	14	13	16	2.968	6e-07
GO:0032859	biological_process	activation of Ral GTPase activity	15	13	16	2.968	6e-07
GO:0004615	molecular_function	phosphomannomutase activity	5	12	14	3.045	8.17e-07
GO:0019307	biological_process	mannose biosynthetic process	8	12	14	3.045	8.17e-07
GO:0016868	molecular_function	intramolecular transferase activity, phosphotransferases	4	20	39	2.304	1.29e-06
GO:0005741	cellular_component	mitochondrial outer membrane	11	50	187	1.365	1.35e-06
GO:0004707	molecular_function	MAP kinase activity	8	21	43	2.234	1.35e-06
GO:0044763	biological_process	single-organism cellular process	2	1905	16517	0.152	3.64e-06
GO:0031968	cellular_component	organelle outer membrane	8	54	216	1.268	3.64e-06
GO:0051592	biological_process	response to calcium ion	5	37	121	1.558	3.64e-06
GO:0048679	biological_process	regulation of axon regeneration	12	13	18	2.798	3.64e-06
GO:0070570	biological_process	regulation of neuron projection regeneration	11	13	18	2.798	3.64e-06
GO:0008440	molecular_function	inositol-1,4,5-trisphosphate 3-kinase activity	6	15	24	2.59	3.64e-06
GO:0032501	biological_process	multicellular organismal process	1	1008	8233	0.238	4.08e-06
GO:0035265	biological_process	organ growth	3	25	65	1.889	8.25e-06
GO:0032496	biological_process	response to lipopolysaccharide	6	74	350	1.026	8.25e-06
GO:2001273	biological_process	regulation of glucose import in response to insulin stimulus	7	14	22	2.616	8.25e-06
GO:0007275	biological_process	multicellular organismal development	3	771	6141	0.274	8.34e-06
GO:0023052	biological_process	signaling	1	854	6896	0.254	1.13e-05
GO:0044700	biological_process	single organism signaling	2	854	6896	0.254	1.13e-05
GO:0019318	biological_process	hexose metabolic process	6	83	414	0.949	1.13e-05
GO:0005003	molecular_function	ephrin receptor activity	8	17	33	2.311	1.18e-05
GO:0048731	biological_process	system development	4	664	5215	0.294	1.29e-05
GO:0030306	molecular_function	ADP-ribosylation factor binding	6	12	17	2.765	1.54e-05
GO:0048869	biological_process	cellular developmental process	3	541	4153	0.327	1.9e-05
GO:0032502	biological_process	developmental process	1	849	6890	0.247	2.72e-05
GO:0005952	cellular_component	cAMP-dependent protein kinase complex	5	16	31	2.314	2.81e-05
GO:0007186	biological_process	G-protein coupled receptor signaling pathway	6	130	764	0.713	2.85e-05
GO:1901700	biological_process	response to oxygen-containing compound	3	229	1537	0.521	2.95e-05
GO:0004702	molecular_function	receptor signaling protein serine/threonine kinase activity	7	31	100	1.578	2.96e-05
GO:0002237	biological_process	response to molecule of bacterial origin	5	75	371	0.961	2.96e-05
GO:0043426	molecular_function	MRF binding	5	11	15	2.82	2.96e-05
GO:0019867	cellular_component	outer membrane	2	54	234	1.152	2.98e-05
GO:0030154	biological_process	cell differentiation	4	517	3971	0.327	3.59e-05
GO:0009653	biological_process	anatomical structure morphogenesis	3	415	3093	0.37	3.59e-05
GO:0050896	biological_process	response to stimulus	1	1259	10652	0.187	4.3e-05
GO:0015193	molecular_function	L-proline transmembrane transporter activity	10	10	13	2.889	5.8e-05
GO:0032287	biological_process	peripheral nervous system myelin maintenance	14	15	29	2.317	5.93e-05
GO:0005996	biological_process	monosaccharide metabolic process	5	84	445	0.862	9.1e-05
GO:0031252	cellular_component	cell leading edge	3	88	475	0.835	0.000103
GO:0051766	molecular_function	inositol trisphosphate kinase activity	5	15	30	2.268	0.000103
GO:0044767	biological_process	single-organism developmental process	2	665	5313	0.27	0.00011
GO:0048642	biological_process	negative regulation of skeletal muscle tissue development	8	12	20	2.531	0.000146
GO:0006003	biological_process	fructose 2,6-bisphosphate metabolic process	5	14	27	2.32	0.000146
GO:0048856	biological_process	anatomical structure development	2	742	6020	0.248	0.000181
GO:0007154	biological_process	cell communication	3	868	7158	0.224	0.000184
GO:0070510	biological_process	regulation of histone H4-K20 methylation	10	7	7	3.268	0.000184
GO:0070512	biological_process	positive regulation of histone H4-K20 methylation	11	7	7	3.268	0.000184
GO:2000617	biological_process	positive regulation of histone H3-K9 acetylation	12	7	7	3.268	0.000184
GO:2000618	biological_process	regulation of histone H4-K16 acetylation	12	7	7	3.268	0.000184
GO:2000620	biological_process	positive regulation of histone H4-K16 acetylation	13	7	7	3.268	0.000184
GO:0000156	molecular_function	phosphorelay response regulator activity	3	7	7	3.268	0.000184
GO:0016044	biological_process	cellular membrane organization	4	108	630	0.723	0.00019
GO:0061024	biological_process	membrane organization	3	109	638	0.719	0.000195
GO:0004674	molecular_function	protein serine/threonine kinase activity	6	158	1016	0.583	0.000224
GO:0033993	biological_process	response to lipid	4	143	902	0.611	0.000271
GO:0045835	biological_process	negative regulation of meiosis	7	11	18	2.557	0.000308
GO:0005452	molecular_function	inorganic anion exchanger activity	7	17	41	1.998	0.000308
GO:0016773	molecular_function	phosphotransferase activity, alcohol group as acceptor	4	282	2037	0.415	0.000358
GO:0043217	biological_process	myelin maintenance	13	15	33	2.13	0.000358
GO:0033014	biological_process	tetrapyrrole biosynthetic process	5	21	60	1.753	0.000368
GO:0007267	biological_process	cell-cell signaling	4	180	1203	0.527	0.000418
GO:0010828	biological_process	positive regulation of glucose transport	6	21	61	1.729	0.000492
GO:0051445	biological_process	regulation of meiotic cell cycle	5	16	38	2.02	0.000495
GO:0019226	biological_process	transmission of nerve impulse	5	150	969	0.576	0.000517
GO:0031062	biological_process	positive regulation of histone methylation	10	13	26	2.268	0.000517
GO:0035637	biological_process	multicellular organismal signaling	3	154	1001	0.567	0.00052
GO:0032989	biological_process	cellular component morphogenesis	4	197	1346	0.495	0.000526
GO:0048522	biological_process	positive regulation of cellular process	4	601	4825	0.263	0.000655
GO:0022011	biological_process	myelination in peripheral nervous system	13	18	48	1.853	0.00069
GO:0032292	biological_process	peripheral nervous system axon ensheathment	12	18	48	1.853	0.00069
GO:0031143	cellular_component	pseudopodium	4	12	23	2.329	0.00074
GO:0055017	biological_process	cardiac muscle tissue growth	9	15	35	2.045	0.000768
GO:0030027	cellular_component	lamellipodium	4	53	256	0.996	0.000816
GO:0004672	molecular_function	protein kinase activity	5	235	1669	0.44	0.000825
GO:0060437	biological_process	lung growth	8	7	8	3.075	0.000931
GO:0048680	biological_process	positive regulation of axon regeneration	13	7	8	3.075	0.000931
GO:0070572	biological_process	positive regulation of neuron projection regeneration	12	7	8	3.075	0.000931
GO:0042995	cellular_component	cell projection	3	276	2019	0.397	0.00107
GO:0060419	biological_process	heart growth	8	15	36	2.005	0.00109
GO:0003924	molecular_function	GTPase activity	7	81	456	0.775	0.00109
GO:0004113	molecular_function	2',3'-cyclic-nucleotide 3'-phosphodiesterase activity	7	6	6	3.268	0.00109
GO:0004325	molecular_function	ferrochelatase activity	3	6	6	3.268	0.00109
GO:0072520	biological_process	seminiferous tubule development	9	6	6	3.268	0.00109
GO:0005135	molecular_function	interleukin-3 receptor binding	5	6	6	3.268	0.00109
GO:0004964	molecular_function	luteinizing hormone receptor activity	7	6	6	3.268	0.00109
GO:0070012	molecular_function	oligopeptidase activity	4	6	6	3.268	0.00109
GO:0003873	molecular_function	6-phosphofructo-2-kinase activity	7	12	24	2.268	0.00109
GO:0005351	molecular_function	sugar:hydrogen symporter activity	8	12	24	2.268	0.00109
GO:0005402	molecular_function	cation:sugar symporter activity	7	12	24	2.268	0.00109
GO:0030424	cellular_component	axon	5	80	452	0.77	0.00131
GO:0042221	biological_process	response to chemical stimulus	2	508	4039	0.277	0.00141
GO:0007165	biological_process	signal transduction	4	745	6156	0.221	0.00141
GO:0040020	biological_process	regulation of meiosis	6	15	37	1.965	0.00142
GO:0004985	molecular_function	opioid receptor activity	7	9	14	2.63	0.00142
GO:0005057	molecular_function	receptor signaling protein activity	3	40	177	1.122	0.00144
GO:0016301	molecular_function	kinase activity	4	300	2235	0.371	0.00145
GO:0014044	biological_process	Schwann cell development	10	18	51	1.765	0.00145
GO:0010506	biological_process	regulation of autophagy	6	24	82	1.495	0.00146
GO:0022892	molecular_function	substrate-specific transporter activity	2	304	2272	0.366	0.00159
GO:0009617	biological_process	response to bacterium	4	90	530	0.71	0.00168
GO:0006000	biological_process	fructose metabolic process	7	13	29	2.11	0.00168
GO:0051716	biological_process	cellular response to stimulus	3	938	7932	0.188	0.00202
GO:0050790	biological_process	regulation of catalytic activity	4	264	1943	0.388	0.00227
GO:0031060	biological_process	regulation of histone methylation	9	16	43	1.842	0.00227
GO:1900078	biological_process	positive regulation of cellular response to insulin stimulus	5	14	34	1.988	0.00228
GO:0014070	biological_process	response to organic cyclic compound	4	138	908	0.55	0.00252
GO:0060045	biological_process	positive regulation of cardiac muscle cell proliferation	10	13	30	2.061	0.00255
GO:1900076	biological_process	regulation of cellular response to insulin stimulus	4	24	85	1.443	0.00269
GO:0032229	biological_process	negative regulation of synaptic transmission, GABAergic	9	7	9	2.905	0.00272
GO:0051573	biological_process	negative regulation of histone H3-K9 methylation	11	9	15	2.531	0.00272
GO:0090240	biological_process	positive regulation of histone H4 acetylation	12	7	9	2.905	0.00272
GO:0005004	molecular_function	GPI-linked ephrin receptor activity	9	7	9	2.905	0.00272
GO:0015301	molecular_function	anion:anion antiporter activity	6	17	49	1.741	0.00317
GO:0046326	biological_process	positive regulation of glucose import	7	18	54	1.683	0.00319
GO:0022008	biological_process	neurogenesis	6	265	1966	0.377	0.0036
GO:0050803	biological_process	regulation of synapse structure and activity	7	26	98	1.354	0.0036
GO:0048638	biological_process	regulation of developmental growth	4	36	159	1.125	0.00362
GO:0001832	biological_process	blastocyst growth	9	13	31	2.014	0.00362
GO:0002080	cellular_component	acrosomal membrane	11	10	19	2.342	0.00365
GO:0007589	biological_process	body fluid secretion	6	29	116	1.268	0.00371
GO:0009605	biological_process	response to external stimulus	2	217	1564	0.418	0.00377
GO:0008603	molecular_function	cAMP-dependent protein kinase regulator activity	4	18	55	1.656	0.00402
GO:0043547	biological_process	positive regulation of GTPase activity	12	41	193	1.033	0.00439
GO:0032879	biological_process	regulation of localization	3	270	2019	0.365	0.00491
GO:0007264	biological_process	small GTPase mediated signal transduction	6	131	867	0.541	0.00491
GO:0010767	biological_process	regulation of transcription from RNA polymerase II promoter in response to UV-induced DNA damage	11	6	7	3.045	0.00491
GO:0035402	molecular_function	histone kinase activity (H3-T11 specific)	8	6	7	3.045	0.00491
GO:0003920	molecular_function	GMP reductase activity	5	6	7	3.045	0.00491
GO:0016657	molecular_function	oxidoreductase activity, acting on NAD(P)H, nitrogenous group as acceptor	4	6	7	3.045	0.00491
GO:0015238	molecular_function	drug transmembrane transporter activity	3	9	16	2.438	0.00492
GO:0006779	biological_process	porphyrin-containing compound biosynthetic process	6	16	46	1.744	0.00505
GO:0030551	molecular_function	cyclic nucleotide binding	5	17	51	1.683	0.00508
GO:0045664	biological_process	regulation of neuron differentiation	9	98	611	0.627	0.00576
GO:0005215	molecular_function	transporter activity	1	360	2801	0.308	0.0058
GO:0031061	biological_process	negative regulation of histone methylation	10	10	20	2.268	0.00588
GO:0010642	biological_process	negative regulation of platelet-derived growth factor receptor signaling pathway	7	8	13	2.567	0.00626
GO:0065008	biological_process	regulation of biological quality	2	460	3685	0.266	0.00632
GO:0048468	biological_process	cell development	5	274	2065	0.354	0.00632
GO:0010038	biological_process	response to metal ion	4	61	336	0.806	0.00632
GO:0035611	biological_process	protein branching point deglutamylation	10	5	5	3.268	0.00632
GO:0030863	cellular_component	cortical cytoskeleton	9	24	90	1.361	0.00632
GO:0030246	molecular_function	carbohydrate binding	2	75	439	0.719	0.00632
GO:0001971	biological_process	negative regulation of activation of membrane attack complex	10	5	5	3.268	0.00632
GO:0035184	molecular_function	histone threonine kinase activity	7	7	10	2.753	0.00632
GO:0010658	biological_process	striated muscle cell apoptotic process	8	7	10	2.753	0.00632
GO:0010659	biological_process	cardiac muscle cell apoptotic process	9	7	10	2.753	0.00632
GO:2000656	biological_process	regulation of apolipoprotein binding	5	5	5	3.268	0.00632
GO:2000657	biological_process	negative regulation of apolipoprotein binding	6	5	5	3.268	0.00632
GO:0000055	biological_process	ribosomal large subunit export from nucleus	10	5	5	3.268	0.00632
GO:0005298	molecular_function	proline:sodium symporter activity	12	5	5	3.268	0.00632
GO:0005368	molecular_function	taurine transmembrane transporter activity	4	5	5	3.268	0.00632
GO:0005369	molecular_function	taurine:sodium symporter activity	11	5	5	3.268	0.00632
GO:0047288	molecular_function	monosialoganglioside sialyltransferase activity	5	5	5	3.268	0.00632
GO:0008434	molecular_function	vitamin D3 receptor activity	5	5	5	3.268	0.00632
GO:0019200	molecular_function	carbohydrate kinase activity	5	21	74	1.451	0.00698
GO:0015291	molecular_function	secondary active transmembrane transporter activity	4	71	412	0.731	0.00749
GO:0031281	biological_process	positive regulation of cyclase activity	6	15	43	1.748	0.0078
GO:0051570	biological_process	regulation of histone H3-K9 methylation	10	9	17	2.35	0.00785
GO:0004488	molecular_function	methylenetetrahydrofolate dehydrogenase (NADP+) activity	5	9	17	2.35	0.00785
GO:0051094	biological_process	positive regulation of developmental process	4	166	1164	0.458	0.00806
GO:0070652	cellular_component	HAUS complex	10	11	25	2.083	0.0083
GO:0048518	biological_process	positive regulation of biological process	3	657	5466	0.211	0.00882
GO:0032862	biological_process	activation of Rho GTPase activity	15	13	34	1.881	0.00892
GO:0007399	biological_process	nervous system development	5	358	2809	0.296	0.0104
GO:0015295	molecular_function	solute:hydrogen symporter activity	7	12	30	1.946	0.0108
GO:0007010	biological_process	cytoskeleton organization	4	176	1254	0.435	0.0109
GO:0050877	biological_process	neurological system process	4	232	1724	0.374	0.0109
GO:0060052	biological_process	neurofilament cytoskeleton organization	6	8	14	2.46	0.0109
GO:0045202	cellular_component	synapse	1	128	863	0.515	0.0116
GO:0031645	biological_process	negative regulation of neurological system process	6	17	55	1.574	0.0123
GO:0006783	biological_process	heme biosynthetic process	7	13	35	1.839	0.0123
GO:0016043	biological_process	cellular component organization	2	713	5996	0.196	0.0124
GO:0000902	biological_process	cell morphogenesis	5	174	1241	0.433	0.0124
GO:0030182	biological_process	neuron differentiation	8	186	1341	0.418	0.0124
GO:0003008	biological_process	system process	3	292	2245	0.325	0.0124
GO:0016638	molecular_function	oxidoreductase activity, acting on the CH-NH2 group of donors	3	14	40	1.753	0.0124
GO:0045762	biological_process	positive regulation of adenylate cyclase activity	12	14	40	1.753	0.0124
GO:0051349	biological_process	positive regulation of lyase activity	6	15	45	1.683	0.0124
GO:0050805	biological_process	negative regulation of synaptic transmission	8	14	40	1.753	0.0124
GO:0004013	molecular_function	adenosylhomocysteinase activity	5	6	8	2.853	0.0124
GO:0016802	molecular_function	trialkylsulfonium hydrolase activity	4	6	8	2.853	0.0124
GO:0005201	molecular_function	extracellular matrix structural constituent	2	27	113	1.202	0.0124
GO:0007413	biological_process	axonal fasciculation	13	10	22	2.13	0.0124
GO:0051572	biological_process	negative regulation of histone H3-K4 methylation	11	6	8	2.853	0.0124
GO:0051574	biological_process	positive regulation of histone H3-K9 methylation	11	6	8	2.853	0.0124
GO:0090239	biological_process	regulation of histone H4 acetylation	11	7	11	2.616	0.0124
GO:0060043	biological_process	regulation of cardiac muscle cell proliferation	9	14	40	1.753	0.0124
GO:0001833	biological_process	inner cell mass cell proliferation	10	10	22	2.13	0.0124
GO:0010657	biological_process	muscle cell apoptotic process	7	7	11	2.616	0.0124
GO:0032864	biological_process	activation of Cdc42 GTPase activity	16	6	8	2.853	0.0124
GO:0004668	molecular_function	protein-arginine deiminase activity	5	7	11	2.616	0.0124
GO:0051128	biological_process	regulation of cellular component organization	4	258	1954	0.347	0.0129
GO:0007169	biological_process	transmembrane receptor protein tyrosine kinase signaling pathway	7	111	732	0.547	0.0135
GO:0032320	biological_process	positive regulation of Ras GTPase activity	13	31	139	1.103	0.0135
GO:0045666	biological_process	positive regulation of neuron differentiation	10	33	152	1.064	0.0135
GO:0006970	biological_process	response to osmotic stress	3	22	84	1.335	0.0139
GO:0030864	cellular_component	cortical actin cytoskeleton	10	17	56	1.548	0.0139
GO:1901698	biological_process	response to nitrogen compound	3	144	1000	0.472	0.0145
GO:0031279	biological_process	regulation of cyclase activity	5	20	73	1.4	0.0153
GO:0010646	biological_process	regulation of cell communication	4	408	3270	0.265	0.0157
GO:0008565	molecular_function	protein transporter activity	3	44	228	0.894	0.0162
GO:0010640	biological_process	regulation of platelet-derived growth factor receptor signaling pathway	6	8	15	2.361	0.0177
GO:0005338	molecular_function	nucleotide-sugar transmembrane transporter activity	6	8	15	2.361	0.0177
GO:0006996	biological_process	organelle organization	3	384	3065	0.271	0.0186
GO:0045815	biological_process	positive regulation of gene expression, epigenetic	7	9	19	2.19	0.0189
GO:0030041	biological_process	actin filament polymerization	8	12	32	1.853	0.0189
GO:0060053	cellular_component	neurofilament cytoskeleton	9	9	19	2.19	0.0189
GO:0060536	biological_process	cartilage morphogenesis	7	9	19	2.19	0.0189
GO:0015215	molecular_function	nucleotide transmembrane transporter activity	5	9	19	2.19	0.0189
GO:1901983	biological_process	regulation of protein acetylation	8	15	47	1.62	0.0196
GO:0007157	biological_process	heterophilic cell-cell adhesion	5	13	37	1.759	0.0198
GO:0008038	biological_process	neuron recognition	10	13	37	1.759	0.0198
GO:0045761	biological_process	regulation of adenylate cyclase activity	11	19	69	1.407	0.0206
GO:0048699	biological_process	generation of neurons	7	240	1818	0.347	0.022
GO:0043567	biological_process	regulation of insulin-like growth factor receptor signaling pathway	6	11	28	1.92	0.0226
GO:0060341	biological_process	regulation of cellular localization	4	142	995	0.459	0.0231
GO:0043085	biological_process	positive regulation of catalytic activity	5	160	1144	0.43	0.0234
GO:0030252	biological_process	growth hormone secretion	9	7	12	2.49	0.0237
GO:0016833	molecular_function	oxo-acid-lyase activity	4	7	12	2.49	0.0237
GO:0008090	biological_process	retrograde axon cargo transport	9	7	12	2.49	0.0237
GO:0031056	biological_process	regulation of histone modification	8	26	112	1.161	0.0239
GO:0097155	biological_process	fasciculation of sensory neuron axon	14	5	6	3.005	0.0239
GO:0097156	biological_process	fasciculation of motor neuron axon	14	5	6	3.005	0.0239
GO:0018101	biological_process	peptidyl-citrulline biosynthetic process from peptidyl-arginine	11	5	6	3.005	0.0239
GO:0005128	molecular_function	erythropoietin receptor binding	5	5	6	3.005	0.0239
GO:0031386	molecular_function	protein tag	1	5	6	3.005	0.0239
GO:0014037	biological_process	Schwann cell differentiation	9	19	70	1.386	0.0241
GO:0015075	molecular_function	ion transmembrane transporter activity	4	238	1806	0.344	0.0247
GO:0051339	biological_process	regulation of lyase activity	5	20	76	1.342	0.0248
GO:0055021	biological_process	regulation of cardiac muscle tissue growth	8	14	43	1.649	0.0248
GO:0045103	biological_process	intermediate filament-based process	3	14	43	1.649	0.0248
GO:0007167	biological_process	enzyme linked receptor protein signaling pathway	6	143	1007	0.452	0.0258
GO:0046883	biological_process	regulation of hormone secretion	6	47	255	0.828	0.0258
GO:0004714	molecular_function	transmembrane receptor protein tyrosine kinase activity	7	29	132	1.081	0.0263
GO:0015293	molecular_function	symporter activity	5	44	234	0.857	0.0264
GO:0050793	biological_process	regulation of developmental process	3	307	2408	0.296	0.0274
GO:0002035	biological_process	brain renin-angiotensin system	12	6	9	2.683	0.0274
GO:0051571	biological_process	positive regulation of histone H3-K4 methylation	11	8	16	2.268	0.0274
GO:0042347	biological_process	negative regulation of NF-kappaB import into nucleus	11	9	20	2.116	0.0274
GO:0004331	molecular_function	fructose-2,6-bisphosphate 2-phosphatase activity	8	9	20	2.116	0.0274
GO:0005515	molecular_function	protein binding	2	1184	10400	0.133	0.028
GO:0021955	biological_process	central nervous system neuron axonogenesis	13	19	71	1.366	0.028
GO:0030165	molecular_function	PDZ domain binding	4	23	95	1.221	0.0288
GO:0046324	biological_process	regulation of glucose import	6	20	77	1.323	0.0288
GO:0050789	biological_process	regulation of biological process	2	1644	14725	0.105	0.0292
GO:0097458	cellular_component	neuron part	3	173	1261	0.402	0.0297
GO:0051970	biological_process	negative regulation of transmission of nerve impulse	7	14	44	1.616	0.0306
GO:0035065	biological_process	regulation of histone acetylation	10	14	44	1.616	0.0306
GO:0071277	biological_process	cellular response to calcium ion	7	14	44	1.616	0.0306
GO:0071222	biological_process	cellular response to lipopolysaccharide	7	33	160	0.99	0.0308
GO:0055024	biological_process	regulation of cardiac muscle tissue development	7	16	55	1.486	0.0329
GO:0031328	biological_process	positive regulation of cellular biosynthetic process	6	249	1912	0.327	0.033
GO:0015294	molecular_function	solute:cation symporter activity	6	37	188	0.923	0.0335
GO:0031594	cellular_component	neuromuscular junction	2	22	90	1.235	0.0336
GO:0015833	biological_process	peptide transport	6	21	84	1.268	0.0337
GO:0007268	biological_process	synaptic transmission	6	115	786	0.495	0.0345
GO:0071840	biological_process	cellular component organization or biogenesis	1	724	6167	0.177	0.0355
GO:0010628	biological_process	positive regulation of gene expression	6	222	1683	0.345	0.0355
GO:0034704	cellular_component	calcium channel complex	7	26	116	1.11	0.0373
GO:0051297	biological_process	centrosome organization	7	22	91	1.219	0.0375
GO:0010896	biological_process	regulation of triglyceride catabolic process	7	7	13	2.375	0.0376
GO:0051960	biological_process	regulation of nervous system development	5	121	838	0.476	0.0376
GO:0005005	molecular_function	transmembrane-ephrin receptor activity	9	7	13	2.375	0.0376
GO:0003181	biological_process	atrioventricular valve morphogenesis	10	7	13	2.375	0.0376
GO:0090129	biological_process	positive regulation of synapse maturation	10	7	13	2.375	0.0376
GO:0030552	molecular_function	cAMP binding	8	11	30	1.82	0.0376
GO:0022891	molecular_function	substrate-specific transmembrane transporter activity	3	251	1937	0.32	0.038
GO:0031325	biological_process	positive regulation of cellular metabolic process	5	352	2820	0.266	0.038
GO:0032228	biological_process	regulation of synaptic transmission, GABAergic	8	12	35	1.723	0.038
GO:0045843	biological_process	negative regulation of striated muscle tissue development	7	12	35	1.723	0.038
GO:1901862	biological_process	negative regulation of muscle tissue development	5	12	35	1.723	0.038
GO:0043425	molecular_function	bHLH transcription factor binding	4	13	40	1.646	0.038
GO:0007155	biological_process	cell adhesion	3	174	1279	0.39	0.0381
GO:0010827	biological_process	regulation of glucose transport	5	27	123	1.08	0.0384
GO:0009891	biological_process	positive regulation of biosynthetic process	5	251	1938	0.319	0.0388
GO:0051174	biological_process	regulation of phosphorus metabolic process	5	231	1766	0.333	0.0394
GO:0022610	biological_process	biological adhesion	1	174	1281	0.388	0.0404
GO:0007187	biological_process	G-protein coupled receptor signaling pathway, coupled to cyclic nucleotide second messenger	7	35	177	0.929	0.0404
GO:0071216	biological_process	cellular response to biotic stimulus	4	35	177	0.929	0.0404
GO:0009893	biological_process	positive regulation of metabolic process	4	371	2993	0.256	0.0412
GO:0048666	biological_process	neuron development	9	157	1139	0.409	0.0412
GO:0030072	biological_process	peptide hormone secretion	8	18	68	1.35	0.0412
GO:0045935	biological_process	positive regulation of nucleobase-containing compound metabolic process	6	233	1785	0.33	0.0412
GO:0051173	biological_process	positive regulation of nitrogen compound metabolic process	5	237	1821	0.326	0.0428
GO:0019220	biological_process	regulation of phosphate metabolic process	6	229	1753	0.331	0.044
GO:2000756	biological_process	regulation of peptidyl-lysine acetylation	9	14	46	1.552	0.044
GO:0015923	molecular_function	mannosidase activity	5	16	57	1.435	0.0443
GO:0065007	biological_process	biological regulation	1	1726	15548	0.097	0.0448
GO:0043434	biological_process	response to peptide hormone stimulus	6	80	514	0.584	0.0451
GO:1901652	biological_process	response to peptide	5	82	530	0.575	0.0458
GO:0051049	biological_process	regulation of transport	4	197	1481	0.357	0.0467
GO:0070936	biological_process	protein K48-linked ubiquitination	11	13	41	1.611	0.0467
GO:0050794	biological_process	regulation of cellular process	3	1561	13992	0.104	0.0475
GO:0007189	biological_process	adenylate cyclase-activating G-protein coupled receptor signaling pathway	9	18	69	1.329	0.0475
GO:0005884	cellular_component	actin filament	9	21	87	1.217	0.0475
GO:0097178	biological_process	ruffle assembly	5	6	10	2.531	0.0475
GO:0021957	biological_process	corticospinal tract morphogenesis	15	6	10	2.531	0.0475
GO:0085020	biological_process	protein K6-linked ubiquitination	11	6	10	2.531	0.0475
GO:0031000	biological_process	response to caffeine	6	12	36	1.683	0.0475
GO:0051525	molecular_function	NFAT protein binding	4	6	10	2.531	0.0475
GO:0071322	biological_process	cellular response to carbohydrate stimulus	6	18	69	1.329	0.0475
GO:0007210	biological_process	serotonin receptor signaling pathway	7	6	10	2.531	0.0475
GO:0000407	cellular_component	pre-autophagosomal structure	7	12	36	1.683	0.0475
GO:0008373	molecular_function	sialyltransferase activity	4	18	69	1.329	0.0475
GO:0016772	molecular_function	transferase activity, transferring phosphorus-containing groups	3	335	2684	0.266	0.049
GO:0022857	molecular_function	transmembrane transporter activity	2	273	2140	0.297	0.0491
GO:0031175	biological_process	neuron projection development	10	136	970	0.433	0.0493
GO:0006140	biological_process	regulation of nucleotide metabolic process	7	83	540	0.566	0.0493
GO:0007409	biological_process	axonogenesis	12	103	700	0.503	0.0498
GO:0065009	biological_process	regulation of molecular function	2	310	2465	0.277	0.0499
GO:0071219	biological_process	cellular response to molecule of bacterial origin	6	33	166	0.937	0.05
GO:0031967	cellular_component	organelle envelope	7	180	1342	0.369	0.0519
GO:0048812	biological_process	neuron projection morphogenesis	11	116	807	0.469	0.0519
GO:0045893	biological_process	positive regulation of transcription, DNA-dependent	9	204	1546	0.346	0.0519
GO:0003298	biological_process	physiological muscle hypertrophy	6	5	7	2.782	0.0519
GO:0003301	biological_process	physiological cardiac muscle hypertrophy	10	5	7	2.782	0.0519
GO:0061049	biological_process	cell growth involved in cardiac muscle cell development	11	5	7	2.782	0.0519
GO:0005589	cellular_component	collagen type VI	6	5	7	2.782	0.0519
GO:0033567	biological_process	DNA replication, Okazaki fragment processing	11	5	7	2.782	0.0519
GO:2000831	biological_process	regulation of steroid hormone secretion	7	5	7	2.782	0.0519
GO:0000054	biological_process	ribosomal subunit export from nucleus	9	5	7	2.782	0.0519
GO:0033750	biological_process	ribosome localization	5	5	7	2.782	0.0519
GO:0033753	biological_process	establishment of ribosome localization	6	5	7	2.782	0.0519
GO:0071426	biological_process	ribonucleoprotein complex export from nucleus	7	5	7	2.782	0.0519
GO:0071428	biological_process	rRNA-containing ribonucleoprotein complex export from nucleus	8	5	7	2.782	0.0519
GO:0015220	molecular_function	choline transmembrane transporter activity	8	5	7	2.782	0.0519
GO:0002790	biological_process	peptide secretion	7	18	70	1.308	0.0533
GO:0019725	biological_process	cellular homeostasis	4	160	1175	0.391	0.0552
GO:0051345	biological_process	positive regulation of hydrolase activity	6	84	551	0.554	0.0552
GO:0002016	biological_process	regulation of blood volume by renin-angiotensin	11	7	14	2.268	0.0552
GO:0030934	cellular_component	anchoring collagen	5	7	14	2.268	0.0552
GO:0003211	biological_process	cardiac ventricle formation	11	7	14	2.268	0.0552
GO:0043569	biological_process	negative regulation of insulin-like growth factor receptor signaling pathway	7	7	14	2.268	0.0552
GO:0009987	biological_process	cellular process	1	2564	23599	0.066	0.0558
GO:0023051	biological_process	regulation of signaling	3	400	3270	0.237	0.0562
GO:0034702	cellular_component	ion channel complex	5	55	327	0.696	0.0565
GO:0005643	cellular_component	nuclear pore	10	31	154	0.955	0.0565
GO:0001649	biological_process	osteoblast differentiation	5	28	134	1.009	0.0578
GO:0048667	biological_process	cell morphogenesis involved in neuron differentiation	10	110	763	0.474	0.0626
GO:0044306	cellular_component	neuron projection terminus	5	23	102	1.119	0.063
GO:0031023	biological_process	microtubule organizing center organization	6	22	96	1.142	0.0663
GO:0009214	biological_process	cyclic nucleotide catabolic process	9	9	23	1.914	0.0685
GO:0033013	biological_process	tetrapyrrole metabolic process	4	21	90	1.168	0.0689
GO:0050807	biological_process	regulation of synapse organization	8	21	90	1.168	0.0689
GO:0010627	biological_process	regulation of intracellular protein kinase cascade	6	137	989	0.416	0.0707
GO:0005525	molecular_function	GTP binding	8	139	1006	0.412	0.0709
GO:0016202	biological_process	regulation of striated muscle tissue development	6	36	191	0.86	0.0709
GO:1901861	biological_process	regulation of muscle tissue development	4	36	191	0.86	0.0709
GO:0090263	biological_process	positive regulation of canonical Wnt receptor signaling pathway	8	16	60	1.361	0.0709
GO:0005891	cellular_component	voltage-gated calcium channel complex	8	23	103	1.105	0.0712
GO:0045597	biological_process	positive regulation of cell differentiation	5	122	865	0.442	0.0713
GO:0048635	biological_process	negative regulation of muscle organ development	6	12	38	1.605	0.0719
GO:0010033	biological_process	response to organic substance	3	352	2855	0.248	0.0724
GO:0060038	biological_process	cardiac muscle cell proliferation	10	10	28	1.782	0.0736
GO:0010243	biological_process	response to organic nitrogen	4	132	949	0.422	0.0737
GO:0051254	biological_process	positive regulation of RNA metabolic process	7	210	1611	0.328	0.0737
GO:0009725	biological_process	response to hormone stimulus	4	140	1017	0.407	0.0775
GO:0031329	biological_process	regulation of cellular catabolic process	5	99	679	0.49	0.0788
GO:0035173	molecular_function	histone kinase activity	6	8	19	2.02	0.0792
GO:0033691	molecular_function	sialic acid binding	5	6	11	2.393	0.0795
GO:0009048	biological_process	dosage compensation by inactivation of X chromosome	8	6	11	2.393	0.0795
GO:0045916	biological_process	negative regulation of complement activation	9	6	11	2.393	0.0795
GO:2000258	biological_process	negative regulation of protein activation cascade	7	6	11	2.393	0.0795
GO:0006975	biological_process	DNA damage induced protein phosphorylation	8	6	11	2.393	0.0795
GO:0048096	biological_process	chromatin-mediated maintenance of transcription	10	6	11	2.393	0.0795
GO:0000983	molecular_function	RNA polymerase II core promoter sequence-specific DNA binding transcription factor activity	4	6	11	2.393	0.0795
GO:0048256	molecular_function	flap endonuclease activity	7	6	11	2.393	0.0795
GO:0033743	molecular_function	peptide-methionine (R)-S-oxide reductase activity	5	6	11	2.393	0.0795
GO:0072358	biological_process	cardiovascular system development	6	151	1111	0.389	0.08
GO:0072359	biological_process	circulatory system development	5	151	1111	0.389	0.08
GO:0033267	cellular_component	axon part	6	38	207	0.822	0.0801
GO:1900542	biological_process	regulation of purine nucleotide metabolic process	8	81	536	0.542	0.0836
GO:0030123	cellular_component	AP-3 adaptor complex	9	7	15	2.168	0.0836
GO:0051457	biological_process	maintenance of protein location in nucleus	8	7	15	2.168	0.0836
GO:0021954	biological_process	central nervous system neuron development	10	24	111	1.058	0.0836
GO:0032487	biological_process	regulation of Rap protein signal transduction	8	7	15	2.168	0.0836
GO:0003207	biological_process	cardiac chamber formation	10	7	15	2.168	0.0836
GO:0005521	molecular_function	lamin binding	3	7	15	2.168	0.0836
GO:0046903	biological_process	secretion	5	103	714	0.475	0.0845
GO:0019001	molecular_function	guanyl nucleotide binding	6	141	1029	0.4	0.0849
GO:0007049	biological_process	cell cycle	3	214	1652	0.319	0.0854
GO:0000904	biological_process	cell morphogenesis involved in differentiation	6	126	904	0.425	0.0855
GO:0030177	biological_process	positive regulation of Wnt receptor signaling pathway	7	21	92	1.137	0.0856
GO:0016337	biological_process	cell-cell adhesion	4	82	545	0.535	0.0862
GO:0009888	biological_process	tissue development	3	238	1861	0.301	0.0865
GO:0072659	biological_process	protein localization to plasma membrane	7	23	105	1.077	0.087
GO:0044723	biological_process	single-organism carbohydrate metabolic process	4	130	938	0.417	0.0871
GO:0048634	biological_process	regulation of muscle organ development	5	36	194	0.838	0.0872
GO:0001976	biological_process	neurological system process involved in regulation of systemic arterial blood pressure	8	9	24	1.853	0.0881
GO:0030667	cellular_component	secretory granule membrane	10	20	86	1.163	0.0883
GO:0080135	biological_process	regulation of cellular response to stress	5	66	420	0.598	0.0917
GO:0090003	biological_process	regulation of establishment of protein localization to plasma membrane	6	10	29	1.732	0.0923
GO:0014855	biological_process	striated muscle cell proliferation	4	10	29	1.732	0.0923
GO:0001558	biological_process	regulation of cell growth	5	66	421	0.595	0.0972
GO:0005520	molecular_function	insulin-like growth factor binding	4	13	45	1.476	0.0974
GO:0032561	molecular_function	guanyl ribonucleotide binding	7	140	1025	0.396	0.0977

## Sheet: TS8-BP Enrichment
Table S8: MiRNA functional enrichment (MFE). Biological processes enriched by HPD-miRNA as compared to other similar sets of miRNA .
	Biological Process	p.value	HPD-miRNA regulated genes Involved
1	actin cortical patch	0	INPPL1
2	ATPase activity, coupled to transmembrane movement of ions, phosphorylative mechanism	0	ATP1A4
3	axon extension involved in development	0	MAPT,POU4F2
4	branching morphogenesis of a tube	0	GLI2,NKX3-1,PKD1,DICER1,SPRY2
5	cell cycle cytokinesis	0	ECT2
6	chromatin accessibility complex	0	CHRAC1
7	chromatin remodeling complex	0	ASF1A
8	cobalt ion transmembrane transporter activity	0	MMGT1,MMGT1
9	cyclin-dependent protein kinase activity	0	CDK16,CDK15
10	cyclin-dependent protein kinase inhibitor activity	0	CASP3
11	cyclin-dependent protein kinase regulator activity	0	CCNY,CCND1
12	extracellular matrix part	0	AMELX,ALPL
13	G1 phase	0	ZNF655,PLCB1
14	G2/M transition checkpoint	0	NBN
15	G2/M transition DNA damage checkpoint	0	BRCC3,CHEK1,BRCA1,BRCC3
16	Golgi apparatus part	0	GGA3,GGA2
17	M/G1 transition of mitotic cell cycle	0	PSMD11,GMNN,PSMA5,PSMB1,PSMA8,PSMB7
18	mitotic cell cycle G1/S transition checkpoint	0	NBN
19	mitotic cell cycle G1/S transition DNA damage checkpoint	0	TP63,CCND1
20	mitotic cell cycle G2/M transition DNA damage checkpoint	0	CCNA2,NBN
21	mitotic cell cycle spindle assembly checkpoint	0	MAD2L2,ANAPC10,TTK
22	mitotic cell cycle spindle checkpoint	0	CCNB1
23	mitotic metaphase/anaphase transition	0	SMC3
24	negative regulation of cyclin-dependent protein kinase activity	0	CASP3
25	negative regulation of nerve growth factor receptor signaling pathway	0	AGTR2,AGTR2,SPRY2
26	nerve growth factor receptor signaling pathway	0	RPS6KA2,ARHGEF6,ECT2,RIPK2,THEM4,CLTA,MAPK3,CALM1,PRKAR2A,CASP3,RAP1A,MAPK14, DUSP3,PTPN11,BCAR1,CHUK,PRKACB,MAPK8,ARHGEF12,PRKCI,ADCYAP1,RPS6KA3,PRKAR1A, DUSP4,RIT2,MEF2C
27	nickel cation transmembrane transporter activity	0	MMGT1,MMGT1
28	positive regulation of cell cycle cytokinesis	0	ECT2
29	positive regulation of cyclin-dependent protein kinase activity involved in G1/S	0	PKD1
30	regulation of cyclin-dependent protein kinase activity	0	CCNY,GADD45A,CDC25A,CCNA2,CCND2,CCNB1,CCND1,GTF2H1,CCNA1
31	response to toxin	0	NQO1,CNP,CCNB1,TRPM6,MAPK9,SLC6A1,CHUK,CNP
32	ribonucleoside-diphosphate reductase complex	0	RRM2B,RRM2
33	signal transduction involved in G1/S transition checkpoint	0	SOX11
34	terminal button	0	AAK1,ADCYAP1,GRIK3,PFN2,CALCA,CALCA,P2RX3
35	Toll signaling pathway	0	RPS6KA2,RIPK2,CHUK,MAPK9,MEF2C,MAPK14,MAP2K4,DUSP4,RPS6KA3,MAPK8,DUSP3,MAPK3
36	toll-like receptor 1 signaling pathway	0	MEF2C,MAPK9,MAP2K4,DUSP4,RPS6KA2,MAPK14,RPS6KA3,MAPK8,CHUK,DUSP3,MAPK3,RIPK2
37	intracellular part	0.00150301	NKX2-2,P2RX3,NEUROD1,SCGB1A1
38	musculoskeletal movement, spinal reflex action	0.012024	DRD3,CACNA1A
39	negative regulation of sodium:hydrogen antiporter activity	0.0140281	DRD3,SLC9A3R1
40	extracellular matrix constituent, lubricant activity	0.0150301	STATH,MUC4,MUC17
41	positive regulation of cytotoxic T cell differentiation	0.0155311	SART1
42	axis specification	0.0240481	WNT16,WNT10A
43	acid secretion	0.0250501	SLC22A16,DRD3
44	dendritic cell migration	0.0260521	NLRP10
45	helper T cell enhancement of adaptive immune response	0.0260521	NLRP10
46	DSIF complex	0.0275551	SUPT4H1,SUPT5H
47	negative regulation of DNA-dependent transcription, elongation	0.0275551	SUPT4H1,SUPT5H
48	regulation of fatty acid oxidation	0.0290581	ACSL1,PRKAA2,CAB39,PDK4
49	regulation of enamel mineralization	0.0300601	DICER1,MMP20
50	sequestering of zinc ion	0.0335671	SLC30A7,SLC30A8,S100A8
51	manganese ion transmembrane transporter activity	0.0360721	MMGT1,MMGT1,TRPM2
52	negative regulation of synaptic transmission, GABAergic	0.0360721	NPY5R,SLC6A1,CNR2,STXBP1,ADRA1A
53	organelle fusion	0.0395792	CYP26C1
54	negative regulation of gastric acid secretion	0.0435872	TFF2,OXTR
55	peptidyl-proline 4-dioxygenase activity	0.0450902	EGLN2,EGLN3,EGLN1

## Sheet: TS9-T-allele frequency
Table S9: Allele Frequency for hsa-mir-202 T-allele. T-allele has known effect on miRNA expression and a protective effect on breast cancer mortality [42]. N is the number of chromosomes in each sample group.
	Populations	N	T-allele frequency	Std
African	Py ,Hz ,Sw ,YRI ,LWK ,MKK	64	0.26	0.23
Hunter-Gatherers	Py ,Hz ,Sw	30	0.43	0.21
Non-Hunter-Gatherers	YRI ,LWK ,MKK	34	0.08	0.07
Non-African	CHB, JPT, CEPH, TSI, GIH	50	0.65	0.21
European	CEPH,TSI	26	0.69	0.27
Asian	CHB ,JPT ,GIH	24	0.83	0.19
Admixed	ASW, MXL, PUR	24	0.65	0.22
African American	ASW	10	0.4
Mexican-American	MXL	10	0.8
Puerto Rican	PUR	4	0.75
